# Supplementary material for: ﻿Morphological and molecular evidence uncovers hidden species diversity in the leatherleaf slug genus Valiguna (Systellommatophora, Veronicellidae) from Thailand
Source: Zookeys. 2024 Sep 13;1212:79–107. doi: 10.3897/zookeys.1212.126624 (PMC11415623; doi:10.3897/zookeys.1212.126624)
Supplement: XML Treatment for Valiguna [file zookeys.1212.126624-treatment1.xml]

<!DOCTYPE tp:taxon-treatment
  PUBLIC "-//TaxonX//DTD Taxonomic Treatment Publishing DTD v0 20100105//EN" "tax-treatment-NSO.dtd">
<tp:taxon-treatment xmlns:tp="http://www.plazi.org/taxpub"><tp:treatment-meta><kwd-group><label>Taxon classification</label><kwd>
                <named-content content-type="kingdom">Animalia</named-content>
              </kwd><kwd>
                <named-content content-type="order">Systellommatophora</named-content>
              </kwd><kwd>
                <named-content content-type="family">Veronicellidae</named-content>
              </kwd></kwd-group><mixed-citation publication-type="journal"><person-group><name><surname>Mitchueachart</surname><given-names>Bowornluk</given-names></name><name><surname>Sutcharit</surname><given-names>Chirasak</given-names></name><name><surname>Tongkerd</surname><given-names>Piyoros</given-names></name><name><surname>Panha</surname><given-names>Somsak</given-names></name></person-group><article-title>﻿Morphological and molecular evidence uncovers hidden species diversity in the leatherleaf slug genus <italic><tp:taxon-name><tp:taxon-name-part taxon-name-part-type="genus" reg="Valiguna">Valiguna</tp:taxon-name-part></tp:taxon-name></italic> (<tp:taxon-name><tp:taxon-name-part taxon-name-part-type="order">Systellommatophora</tp:taxon-name-part></tp:taxon-name>, <tp:taxon-name><tp:taxon-name-part taxon-name-part-type="family">Veronicellidae</tp:taxon-name-part></tp:taxon-name>) from Thailand</article-title><source>Zookeys</source><day>13</day><month>09</month><year>2024</year><volume>1212</volume><fpage>79</fpage><lpage>107</lpage><pub-id pub-id-type="doi">10.3897/zookeys.1212.126624</pub-id></mixed-citation></tp:treatment-meta><tp:nomenclature><label>﻿Genus</label><tp:taxon-name>
              <object-id xmlns:xlink="http://www.w3.org/1999/xlink" content-type="arpha" xlink:type="simple">E508E24F-C8C0-563E-8136-6BBA8D129E31</object-id>
              <tp:taxon-name-part taxon-name-part-type="genus" reg="Valiguna">Valiguna</tp:taxon-name-part>
            </tp:taxon-name><tp:taxon-authority>Grimpe &amp; Hoffmann, 1925</tp:taxon-authority><tp:nomenclature-citation-list><tp:nomenclature-citation><tp:taxon-name><tp:taxon-name-part taxon-name-part-type="genus" reg="Semperula">Semperula</tp:taxon-name-part> (<tp:taxon-name-part taxon-name-part-type="subgenus" reg="Valiguna">Valiguna</tp:taxon-name-part>)</tp:taxon-name><comment>Grimpe &amp; Hoffmann, 1925a: 391, 392.</comment></tp:nomenclature-citation><tp:nomenclature-citation><tp:taxon-name>
                  <tp:taxon-name-part taxon-name-part-type="genus" reg="Valiguna">Valiguna</tp:taxon-name-part>
                </tp:taxon-name><comment>: <xref ref-type="bibr" rid="B32">Hoffmann 1941</xref>: 236, 237. <xref ref-type="bibr" rid="B20">Gomes and Thomé 2004</xref>: 595, 596. <xref ref-type="bibr" rid="B18">Gomes 2007</xref>: 11, 12. <xref ref-type="bibr" rid="B21">Gomes et al. 2008</xref>: 163–169.</comment></tp:nomenclature-citation></tp:nomenclature-citation-list></tp:nomenclature><tp:treatment-sec sec-type="type species" id="SECID0EQKBG"><title>Type species.</title><p><italic><tp:taxon-name><tp:taxon-name-part taxon-name-part-type="genus" reg="Vaginula">Vaginula</tp:taxon-name-part><tp:taxon-name-part taxon-name-part-type="species" reg="schneideri">schneideri</tp:taxon-name-part></tp:taxon-name></italic> Simroth, 1895, by original designation (<xref ref-type="bibr" rid="B25">Grimpe and Hoffmann 1925a</xref>: 392).</p></tp:treatment-sec><tp:treatment-sec sec-type="diagnosis" id="SECID0EFLBG"><title>Diagnosis.</title><p>Male genitalia with penial retractor muscle attached to right hyponotum; penis and penial gland have separate muscular sheaths, fused anteriorly to form atrium that opens to male genital pore, and situated at base of lower right tentacle. Penis has penis base and penis glans, and <abbrev xmlns:xlink="http://www.w3.org/1999/xlink" xlink:title="anus" id="ABBRID0ELLBG" xlink:type="simple">an</abbrev> acropleurocaulis type of penis (vas deferens open at intermediate position between terminal and basal part of penis; Fig. <xref ref-type="fig" rid="F3">3A</xref>).</p><fig id="F3" position="float" orientation="portrait"><object-id xmlns:xlink="http://www.w3.org/1999/xlink" content-type="doi" xlink:type="simple">10.3897/zookeys.1212.126624.figure3</object-id><object-id xmlns:xlink="http://www.w3.org/1999/xlink" content-type="arpha" xlink:type="simple">7B12DC18-193B-551B-B94F-8F18B842DDCD</object-id><label>Figure 3.</label><caption><p><bold>A</bold> schematic drawing showing <abbrev xmlns:xlink="http://www.w3.org/1999/xlink" xlink:title="anus" id="ABBRID0E4LBG" xlink:type="simple">an</abbrev> arrangement of the reproductive system of <italic><tp:taxon-name><tp:taxon-name-part taxon-name-part-type="genus" reg="Valiguna">Valiguna</tp:taxon-name-part></tp:taxon-name></italic><bold>B–D</bold> female reproductive system of <bold>B</bold><italic><tp:taxon-name><tp:taxon-name-part taxon-name-part-type="genus" reg="Valiguna">V.</tp:taxon-name-part><tp:taxon-name-part taxon-name-part-type="species" reg="siamensis">siamensis</tp:taxon-name-part></tp:taxon-name></italic>, specimen <named-content xmlns:xlink="http://www.w3.org/1999/xlink" content-type="dwc:institutional_code" xlink:title="Chulalongkorn University Museum of Zoology" xlink:href="http://grbio.org/institution/chulalongkorn-university-museum-natural-history" xlink:type="simple">CUMZ</named-content> 16054 from Chanthaburi <bold>C</bold><italic><tp:taxon-name><tp:taxon-name-part taxon-name-part-type="genus" reg="Valiguna">V.</tp:taxon-name-part><tp:taxon-name-part taxon-name-part-type="species" reg="semicerina">semicerina</tp:taxon-name-part></tp:taxon-name></italic> sp. nov., holotype <named-content xmlns:xlink="http://www.w3.org/1999/xlink" content-type="dwc:institutional_code" xlink:title="Chulalongkorn University Museum of Zoology" xlink:href="http://grbio.org/institution/chulalongkorn-university-museum-natural-history" xlink:type="simple">CUMZ</named-content> 16087 from type locality, and <bold>D</bold><italic><tp:taxon-name><tp:taxon-name-part taxon-name-part-type="genus" reg="Valiguna">V.</tp:taxon-name-part><tp:taxon-name-part taxon-name-part-type="species" reg="crispa">crispa</tp:taxon-name-part></tp:taxon-name></italic> sp. nov., holotype <named-content xmlns:xlink="http://www.w3.org/1999/xlink" content-type="dwc:institutional_code" xlink:title="Chulalongkorn University Museum of Zoology" xlink:href="http://grbio.org/institution/chulalongkorn-university-museum-natural-history" xlink:type="simple">CUMZ</named-content> 16094 from type locality.</p></caption><graphic xmlns:xlink="http://www.w3.org/1999/xlink" xlink:href="zookeys-1212-079_article-126624__-g003.jpg" position="float" orientation="portrait" xlink:type="simple" id="oo_1133679.jpg"><uri content-type="original_file" xlink:type="simple">https://binary.pensoft.net/fig/1133679</uri></graphic></fig></tp:treatment-sec><tp:treatment-sec sec-type="remarks" id="SECID0ELOBG"><title>Remarks.</title><p>The nominal name <italic><tp:taxon-name><tp:taxon-name-part taxon-name-part-type="genus" reg="Valiguna">Valiguna</tp:taxon-name-part></tp:taxon-name></italic> was initially proposed as a subgenus of <italic><tp:taxon-name><tp:taxon-name-part taxon-name-part-type="genus" reg="Semperula">Semperula</tp:taxon-name-part></tp:taxon-name></italic> to include a single species <italic><tp:taxon-name><tp:taxon-name-part taxon-name-part-type="genus" reg="Semperula">Semperula</tp:taxon-name-part><tp:taxon-name-part taxon-name-part-type="species" reg="schneideri">schneideri</tp:taxon-name-part></tp:taxon-name></italic> (Simroth, 1895) from Sumatra (<xref ref-type="bibr" rid="B25">Grimpe and Hoffmann 1925a</xref>). Consecutively in the same year, this nominal genus-group name was disregarded and its type species was treated as <italic><tp:taxon-name><tp:taxon-name-part taxon-name-part-type="genus" reg="Semperula">S.</tp:taxon-name-part><tp:taxon-name-part taxon-name-part-type="species" reg="siamensis">siamensis</tp:taxon-name-part><tp:taxon-name-part taxon-name-part-type="subspecies" reg="schneideri">schneideri</tp:taxon-name-part></tp:taxon-name></italic> (see <xref ref-type="bibr" rid="B26">Grimpe and Hoffmann 1925b</xref>; <xref ref-type="bibr" rid="B31">Hoffmann 1925</xref>). However, due to its unique penis shape and <abbrev xmlns:xlink="http://www.w3.org/1999/xlink" xlink:title="anus" id="ABBRID0EFQBG" xlink:type="simple">an</abbrev> acropleurocaulis type penis (vas deferens opens at the median of the penis), <xref ref-type="bibr" rid="B32">Hoffmann (1941)</xref> raised <italic><tp:taxon-name><tp:taxon-name-part taxon-name-part-type="genus" reg="Valiguna">Valiguna</tp:taxon-name-part></tp:taxon-name></italic> to the genus level, recognised <italic><tp:taxon-name><tp:taxon-name-part taxon-name-part-type="genus" reg="Valiguna">Valiguna</tp:taxon-name-part><tp:taxon-name-part taxon-name-part-type="species" reg="schneideri">schneideri</tp:taxon-name-part></tp:taxon-name></italic> as its valid species name again, and also introduced a second species, <italic><tp:taxon-name><tp:taxon-name-part taxon-name-part-type="genus" reg="Valiguna">V.</tp:taxon-name-part><tp:taxon-name-part taxon-name-part-type="species" reg="isseli">isseli</tp:taxon-name-part></tp:taxon-name></italic> Hoffmann, 1941 from Sarawak. Later, <xref ref-type="bibr" rid="B20">Gomes and Thomé (2004)</xref> and <xref ref-type="bibr" rid="B21">Gomes et al. (2008)</xref> reviewed the veronicellids slugs from Oriental and Australian regions based on the type specimens and additional materials. They transferred ‘<italic><tp:taxon-name><tp:taxon-name-part taxon-name-part-type="genus" reg="Vaginula">Vaginula</tp:taxon-name-part><tp:taxon-name-part taxon-name-part-type="species" reg="flava">flava</tp:taxon-name-part></tp:taxon-name></italic> Heynemann, 1885’ and ‘<italic><tp:taxon-name><tp:taxon-name-part taxon-name-part-type="genus" reg="Vaginulus">Vaginulus</tp:taxon-name-part><tp:taxon-name-part taxon-name-part-type="species" reg="siamensis">siamensis</tp:taxon-name-part></tp:taxon-name></italic> Martens, 1867’ to this genus and recognised ‘<italic><tp:taxon-name><tp:taxon-name-part taxon-name-part-type="genus" reg="Valiguna">V.</tp:taxon-name-part><tp:taxon-name-part taxon-name-part-type="species" reg="schneideri">schneideri</tp:taxon-name-part></tp:taxon-name></italic>’ and ‘<italic><tp:taxon-name><tp:taxon-name-part taxon-name-part-type="genus" reg="Valiguna">V.</tp:taxon-name-part><tp:taxon-name-part taxon-name-part-type="species" reg="isseli">isseli</tp:taxon-name-part></tp:taxon-name></italic>’ as a synonyms of <italic><tp:taxon-name><tp:taxon-name-part taxon-name-part-type="genus" reg="Valiguna">V.</tp:taxon-name-part><tp:taxon-name-part taxon-name-part-type="species" reg="flava">flava</tp:taxon-name-part></tp:taxon-name></italic>. Until now, only two species are validly recognised in this genus: <italic><tp:taxon-name><tp:taxon-name-part taxon-name-part-type="genus" reg="Valiguna">V.</tp:taxon-name-part><tp:taxon-name-part taxon-name-part-type="species" reg="flava">flava</tp:taxon-name-part></tp:taxon-name></italic> is recorded from Sumatra and Borneo, and <italic><tp:taxon-name><tp:taxon-name-part taxon-name-part-type="genus" reg="Valiguna">V.</tp:taxon-name-part><tp:taxon-name-part taxon-name-part-type="species" reg="siamensis">siamensis</tp:taxon-name-part></tp:taxon-name></italic> is widely distributed in Indochina and with a record from Sri Lanka (<xref ref-type="bibr" rid="B21">Gomes et al. 2008</xref>; <xref ref-type="bibr" rid="B33">Inkhavilay et al. 2019</xref>; <xref ref-type="bibr" rid="B69">Sutcharit et al. 2020a</xref>; <xref ref-type="bibr" rid="B17">GBIF 2023</xref>; <xref ref-type="bibr" rid="B41">MolluscaBase 2024</xref>).</p></tp:treatment-sec><ref-list><ref id="B32"><mixed-citation xmlns:xlink="http://www.w3.org/1999/xlink" xlink:type="simple"><person-group><name name-style="western"><surname>Hoffmann</surname><given-names>H</given-names></name></person-group> (<year>1941</year>) <article-title>Über einige Vaginuliden auf grund bisher für verschollen gehaltener typstücke.</article-title><source>Zoologischer Anzeiger</source><volume>136</volume>: <fpage>229</fpage>–<lpage>242</lpage>.</mixed-citation></ref><ref id="B20"><mixed-citation xmlns:xlink="http://www.w3.org/1999/xlink" xlink:type="simple"><person-group><name name-style="western"><surname>Gomes</surname><given-names>SR</given-names></name><name name-style="western"><surname>Thomé</surname><given-names>JW</given-names></name></person-group> (<year>2004</year>) <article-title>Diversity and distribution of the <tp:taxon-name><tp:taxon-name-part taxon-name-part-type="family">Veronicellidae</tp:taxon-name-part></tp:taxon-name> (<tp:taxon-name><tp:taxon-name-part taxon-name-part-type="class">Gastropoda</tp:taxon-name-part></tp:taxon-name>: <tp:taxon-name><tp:taxon-name-part taxon-name-part-type="order">Soleolifera</tp:taxon-name-part></tp:taxon-name>) in the Oriental and Australian biogeographical regions.</article-title><source>Memoirs of the Queensland Museum</source><volume>49</volume>(<issue>2</issue>): <fpage>589</fpage>–<lpage>601</lpage>.</mixed-citation></ref><ref id="B18"><mixed-citation xmlns:xlink="http://www.w3.org/1999/xlink" xlink:type="simple"><person-group><name name-style="western"><surname>Gomes</surname><given-names>SR</given-names></name></person-group> (<year>2007</year>) <source>Filogenia morfologica de <tp:taxon-name><tp:taxon-name-part taxon-name-part-type="family">Veronicellidae</tp:taxon-name-part></tp:taxon-name>, filogenia molecular de <italic><tp:taxon-name><tp:taxon-name-part taxon-name-part-type="genus">Phyllocaulis</tp:taxon-name-part></tp:taxon-name></italic> Colosi e descrição do uma nova espécie para a familia (<tp:taxon-name><tp:taxon-name-part taxon-name-part-type="phylum">Mollusca</tp:taxon-name-part></tp:taxon-name>, <tp:taxon-name><tp:taxon-name-part taxon-name-part-type="class">Gastropoda</tp:taxon-name-part></tp:taxon-name>: <tp:taxon-name><tp:taxon-name-part taxon-name-part-type="infraclass">Pulmonata</tp:taxon-name-part></tp:taxon-name>), Ph.D.</source><publisher-name>Dissertation</publisher-name>, <publisher-loc>Universidade Federal do Rio Grande do Sul, Porto Alegre, Brazil</publisher-loc>, <size units="page">175 pp</size>. <ext-link xlink:href="http://livros01.livrosgratis.com.br/cp093994.pdf" ext-link-type="uri" xlink:type="simple">http://livros01.livrosgratis.com.br/cp093994.pdf</ext-link> [accessed 15 May 2023]</mixed-citation></ref><ref id="B21"><mixed-citation xmlns:xlink="http://www.w3.org/1999/xlink" xlink:type="simple"><person-group><name name-style="western"><surname>Gomes</surname><given-names>SR</given-names></name><name name-style="western"><surname>Picanço</surname><given-names>J</given-names></name><name name-style="western"><surname>Schilthuizen</surname><given-names>M</given-names></name><name name-style="western"><surname>Thomé</surname><given-names>J</given-names></name></person-group> (<year>2008</year>) <article-title><italic><tp:taxon-name><tp:taxon-name-part taxon-name-part-type="genus">Valiguna</tp:taxon-name-part><tp:taxon-name-part taxon-name-part-type="species">flava</tp:taxon-name-part></tp:taxon-name></italic> (Heynemann, 1885) from Indonesia and Malaysia: Redescription and comparison with <italic><tp:taxon-name><tp:taxon-name-part taxon-name-part-type="genus">Valiguna</tp:taxon-name-part><tp:taxon-name-part taxon-name-part-type="species">siamensis</tp:taxon-name-part></tp:taxon-name></italic> (Martens, 1867) (<tp:taxon-name><tp:taxon-name-part taxon-name-part-type="class">Gastropoda</tp:taxon-name-part></tp:taxon-name>: <tp:taxon-name><tp:taxon-name-part taxon-name-part-type="order">Soleolifera</tp:taxon-name-part></tp:taxon-name>: <tp:taxon-name><tp:taxon-name-part taxon-name-part-type="family">Veronicellidae</tp:taxon-name-part></tp:taxon-name>).</article-title><source>Veliger</source><volume>50</volume>: <fpage>163</fpage>–<lpage>170</lpage>.</mixed-citation></ref><ref id="B25"><mixed-citation xmlns:xlink="http://www.w3.org/1999/xlink" xlink:type="simple"><person-group><name name-style="western"><surname>Grimpe</surname><given-names>G</given-names></name><name name-style="western"><surname>Hoffmann</surname><given-names>H</given-names></name></person-group> (<year>1925a</year>) <article-title>Die Nacktschnecken von Neu-Caledonien, den Loyalty-Inseln und den Neuen-Hebriden. Nova Caledonia, Series A.</article-title><source>Zoologie</source><volume>3</volume>(<issue>10</issue>): <fpage>339</fpage>–<lpage>476</lpage>.</mixed-citation></ref><ref id="B26"><mixed-citation xmlns:xlink="http://www.w3.org/1999/xlink" xlink:type="simple"><person-group><name name-style="western"><surname>Grimpe</surname><given-names>G</given-names></name><name name-style="western"><surname>Hoffmann</surname><given-names>H</given-names></name></person-group> (<year>1925b</year>) <article-title>Versuch einer revision der indischen, indound Polynesischen Vaginuliden (Gastrop. Pulm.).</article-title><source>Zeitschrift für wissenschaftliche Zoologie</source><volume>124</volume>(<issue>1</issue>): <fpage>1</fpage>–<lpage>50</lpage>.</mixed-citation></ref><ref id="B31"><mixed-citation xmlns:xlink="http://www.w3.org/1999/xlink" xlink:type="simple"><person-group><name name-style="western"><surname>Hoffmann</surname><given-names>H</given-names></name></person-group> (<year>1925</year>) <article-title>Die Vaginuliden. Ein beitrag zur kenntnis ihre biologie, anatomie, systematik, geographischen verbreitung und phylogenie.</article-title><source>Jenaische Zeitschrift für Naturwissenschaft</source><volume>61</volume>: <fpage>1</fpage>–<lpage>374</lpage>.</mixed-citation></ref><ref id="B33"><mixed-citation xmlns:xlink="http://www.w3.org/1999/xlink" xlink:type="simple"><person-group><name name-style="western"><surname>Inkhavilay</surname><given-names>K</given-names></name><name name-style="western"><surname>Sutcharit</surname><given-names>C</given-names></name><name name-style="western"><surname>Bantaowong</surname><given-names>U</given-names></name><name name-style="western"><surname>Chanabun</surname><given-names>R</given-names></name><name name-style="western"><surname>Siriwut</surname><given-names>W</given-names></name><name name-style="western"><surname>Srisonchai</surname><given-names>R</given-names></name><name name-style="western"><surname>Pholyotha</surname><given-names>A</given-names></name><name name-style="western"><surname>Jirapatrasilp</surname><given-names>P</given-names></name><name name-style="western"><surname>Panha</surname><given-names>S</given-names></name></person-group> (<year>2019</year>) <article-title>Annotated checklist of the terrestrial molluscs from Laos (<tp:taxon-name><tp:taxon-name-part taxon-name-part-type="phylum">Mollusca</tp:taxon-name-part></tp:taxon-name>, <tp:taxon-name><tp:taxon-name-part taxon-name-part-type="class">Gastropoda</tp:taxon-name-part></tp:taxon-name>).</article-title><source>ZooKeys</source><volume>834</volume>: <fpage>1</fpage>–<lpage>166</lpage>. <ext-link xlink:href="10.3897/zookeys.834.28800" ext-link-type="doi" xlink:type="simple">https://doi.org/10.3897/zookeys.834.28800</ext-link></mixed-citation></ref><ref id="B69"><mixed-citation xmlns:xlink="http://www.w3.org/1999/xlink" xlink:type="simple"><person-group><name name-style="western"><surname>Sutcharit</surname><given-names>C</given-names></name><name name-style="western"><surname>Thach</surname><given-names>P</given-names></name><name name-style="western"><surname>Chhuoy</surname><given-names>S</given-names></name><name name-style="western"><surname>Ngor</surname><given-names>PB</given-names></name><name name-style="western"><surname>Jeratthitikul</surname><given-names>E</given-names></name><name name-style="western"><surname>Siriwut</surname><given-names>W</given-names></name><name name-style="western"><surname>Srisonchai</surname><given-names>R</given-names></name><name name-style="western"><surname>Ng</surname><given-names>TH</given-names></name><name name-style="western"><surname>Pholyotha</surname><given-names>A</given-names></name><name name-style="western"><surname>Jirapatrasilp</surname><given-names>P</given-names></name><name name-style="western"><surname>Panha</surname><given-names>S</given-names></name></person-group> (<year>2020a</year>) <article-title>Annotated checklist of the land snail fauna from southern Cambodia (<tp:taxon-name><tp:taxon-name-part taxon-name-part-type="phylum">Mollusca</tp:taxon-name-part></tp:taxon-name>, <tp:taxon-name><tp:taxon-name-part taxon-name-part-type="class">Gastropoda</tp:taxon-name-part></tp:taxon-name>).</article-title><source>ZooKeys</source><volume>948</volume>: <fpage>1</fpage>–<lpage>46</lpage>. <ext-link xlink:href="10.3897/zookeys.948.51671" ext-link-type="doi" xlink:type="simple">https://doi.org/10.3897/zookeys.948.51671</ext-link></mixed-citation></ref><ref id="B17"><mixed-citation xmlns:xlink="http://www.w3.org/1999/xlink" xlink:type="simple">Global Biodiversity Information Facility (<year>2023</year>) GBIF Backbone Taxonomy. <italic><tp:taxon-name><tp:taxon-name-part taxon-name-part-type="genus">Valiguna</tp:taxon-name-part><tp:taxon-name-part taxon-name-part-type="species">siamensis</tp:taxon-name-part></tp:taxon-name></italic> (E. von Martens, 1867). <ext-link xlink:href="https://www.gbif.org/en/species/10019287" ext-link-type="uri" xlink:type="simple">https://www.gbif.org/en/species/10019287</ext-link> [Accessed on 5 November 2023]</mixed-citation></ref><ref id="B41"><mixed-citation xmlns:xlink="http://www.w3.org/1999/xlink" xlink:type="simple">MolluscaBase (<year>2024</year>) MolluscaBase. <italic><tp:taxon-name><tp:taxon-name-part taxon-name-part-type="genus">Valiguna</tp:taxon-name-part></tp:taxon-name></italic> Grimpe &amp; Hoffmann, 1925. <ext-link xlink:href="https://molluscabase.org/aphia.php?p=taxdetails&amp;id=995117" ext-link-type="uri" xlink:type="simple">https://molluscabase.org/aphia.php?p=taxdetails&amp;id=995117</ext-link> [Accessed on 3 July 2024]</mixed-citation></ref></ref-list></tp:taxon-treatment>
