# Supplementary material for: ﻿Morphological and molecular evidence uncovers hidden species diversity in the leatherleaf slug genus Valiguna (Systellommatophora, Veronicellidae) from Thailand
Source: Zookeys. 2024 Sep 13;1212:79–107. doi: 10.3897/zookeys.1212.126624 (PMC11415623; doi:10.3897/zookeys.1212.126624)
Supplement: XML Treatment for Valiguna siamensis [file zookeys.1212.126624-treatment2.xml]

<!DOCTYPE tp:taxon-treatment
  PUBLIC "-//TaxonX//DTD Taxonomic Treatment Publishing DTD v0 20100105//EN" "tax-treatment-NSO.dtd">
<tp:taxon-treatment xmlns:tp="http://www.plazi.org/taxpub"><tp:treatment-meta><kwd-group><label>Taxon classification</label><kwd>
                <named-content content-type="kingdom">Animalia</named-content>
              </kwd><kwd>
                <named-content content-type="order">Systellommatophora</named-content>
              </kwd><kwd>
                <named-content content-type="family">Veronicellidae</named-content>
              </kwd></kwd-group><mixed-citation publication-type="journal"><person-group><name><surname>Mitchueachart</surname><given-names>Bowornluk</given-names></name><name><surname>Sutcharit</surname><given-names>Chirasak</given-names></name><name><surname>Tongkerd</surname><given-names>Piyoros</given-names></name><name><surname>Panha</surname><given-names>Somsak</given-names></name></person-group><article-title>﻿Morphological and molecular evidence uncovers hidden species diversity in the leatherleaf slug genus <italic><tp:taxon-name><tp:taxon-name-part taxon-name-part-type="genus" reg="Valiguna">Valiguna</tp:taxon-name-part></tp:taxon-name></italic> (<tp:taxon-name><tp:taxon-name-part taxon-name-part-type="order">Systellommatophora</tp:taxon-name-part></tp:taxon-name>, <tp:taxon-name><tp:taxon-name-part taxon-name-part-type="family">Veronicellidae</tp:taxon-name-part></tp:taxon-name>) from Thailand</article-title><source>Zookeys</source><day>13</day><month>09</month><year>2024</year><volume>1212</volume><fpage>79</fpage><lpage>107</lpage><pub-id pub-id-type="doi">10.3897/zookeys.1212.126624</pub-id></mixed-citation></tp:treatment-meta><tp:nomenclature><label>﻿</label><tp:taxon-name>
              <object-id xmlns:xlink="http://www.w3.org/1999/xlink" content-type="arpha" xlink:type="simple">B7A03219-AE5E-5FC6-8DAD-F869D8D60BA1</object-id>
              <tp:taxon-name-part taxon-name-part-type="genus" reg="Valiguna">Valiguna</tp:taxon-name-part>
              <tp:taxon-name-part taxon-name-part-type="species" reg="siamensis">siamensis</tp:taxon-name-part>
            </tp:taxon-name><tp:taxon-authority>(Martens, 1867)</tp:taxon-authority><xref ref-type="fig" rid="F2">Figs 2</xref><xref ref-type="fig" rid="F3">, 3B</xref><xref ref-type="fig" rid="F4">, 4A</xref><xref ref-type="fig" rid="F5">, 5</xref><xref ref-type="fig" rid="F6">, 6</xref><xref ref-type="fig" rid="F7">, 7A</xref><tp:nomenclature-citation-list><tp:nomenclature-citation><tp:taxon-name>
                  <tp:taxon-name-part taxon-name-part-type="genus" reg="Vaginulus">Vaginulus</tp:taxon-name-part>
                  <tp:taxon-name-part taxon-name-part-type="species" reg="siamensis">siamensis</tp:taxon-name-part>
                </tp:taxon-name><comment>Martens, 1867: 68, pl. 5; fig. 3. Type locality: Petshaburi [Phetchaburi Province, Thailand].</comment></tp:nomenclature-citation><tp:nomenclature-citation><tp:taxon-name>
                  <tp:taxon-name-part taxon-name-part-type="genus" reg="Veronicella">Veronicella</tp:taxon-name-part>
                  <tp:taxon-name-part taxon-name-part-type="species" reg="bocourti">bocourti</tp:taxon-name-part>
                </tp:taxon-name><comment>Rochebrune, 1882b: 117. Type locality: Bangkok [Thailand].</comment></tp:nomenclature-citation><tp:nomenclature-citation><tp:taxon-name>
                  <tp:taxon-name-part taxon-name-part-type="genus" reg="Veronicella">Veronicella</tp:taxon-name-part>
                  <tp:taxon-name-part taxon-name-part-type="species" reg="chaudoensis">chaudoensis</tp:taxon-name-part>
                </tp:taxon-name><comment>Rochebrune, 1882a: 67. Type locality: Montagnes de Chadou [Chau Doc City, An Giang Province, Vietnam].</comment></tp:nomenclature-citation><tp:nomenclature-citation><tp:taxon-name>
                  <tp:taxon-name-part taxon-name-part-type="genus" reg="Veronicella">Veronicella</tp:taxon-name-part>
                  <tp:taxon-name-part taxon-name-part-type="species" reg="titanotona">titanotona</tp:taxon-name-part>
                </tp:taxon-name><comment>Rochebrune, 1882a: 68. Type locality: Spiglumi-Britton [Cochinchina].</comment></tp:nomenclature-citation><tp:nomenclature-citation><tp:taxon-name>
                  <tp:taxon-name-part taxon-name-part-type="genus" reg="Vaginulus">Vaginulus</tp:taxon-name-part>
                  <tp:taxon-name-part taxon-name-part-type="species" reg="reticulatus">reticulatus</tp:taxon-name-part>
                </tp:taxon-name><comment>Westerlund, 1883: 49. Type locality: Galle [Sri Lanka]. <xref ref-type="bibr" rid="B78">Thomé 1984</xref>: 29–32, figs 1–7.</comment></tp:nomenclature-citation><tp:nomenclature-citation><tp:taxon-name>
                  <tp:taxon-name-part taxon-name-part-type="genus" reg="Semperula">Semperula</tp:taxon-name-part>
                  <tp:taxon-name-part taxon-name-part-type="species" reg="bocourti">bocourti</tp:taxon-name-part>
                </tp:taxon-name><comment>: <xref ref-type="bibr" rid="B26">Grimpe and Hoffmann 1925b</xref>: 44. <xref ref-type="bibr" rid="B31">Hoffmann 1925</xref>: 181.</comment></tp:nomenclature-citation><tp:nomenclature-citation><tp:taxon-name>
                  <tp:taxon-name-part taxon-name-part-type="genus" reg="Semperula">Semperula</tp:taxon-name-part>
                  <tp:taxon-name-part taxon-name-part-type="species" reg="chaudoensis">chaudoensis</tp:taxon-name-part>
                </tp:taxon-name><comment>: <xref ref-type="bibr" rid="B26">Grimpe and Hoffmann 1925b</xref>: 44. <xref ref-type="bibr" rid="B31">Hoffmann 1925</xref>: 181.</comment></tp:nomenclature-citation><tp:nomenclature-citation><tp:taxon-name>
                  <tp:taxon-name-part taxon-name-part-type="genus" reg="Semperula">Semperula</tp:taxon-name-part>
                  <tp:taxon-name-part taxon-name-part-type="species" reg="titanotoma">titanotoma</tp:taxon-name-part>
                </tp:taxon-name><comment>[sic]: <xref ref-type="bibr" rid="B26">Grimpe and Hoffmann 1925b</xref>: 44 [misspelling]. <xref ref-type="bibr" rid="B31">Hoffmann 1925</xref>: 181.</comment></tp:nomenclature-citation><tp:nomenclature-citation><tp:taxon-name>
                  <tp:taxon-name-part taxon-name-part-type="genus" reg="Semperula">Semperula</tp:taxon-name-part>
                  <tp:taxon-name-part taxon-name-part-type="species" reg="siamensis">siamensis</tp:taxon-name-part>
                </tp:taxon-name><comment>: <xref ref-type="bibr" rid="B25">Grimpe and Hoffmann 1925a</xref>: 388, 390–392. <xref ref-type="bibr" rid="B26">Grimpe and Hoffmann 1925b</xref>: 17–19, 44–47, fig. 8. <xref ref-type="bibr" rid="B31">Hoffmann 1925</xref>: 179–181, 256, 257, pl. 3, fig. 29, pl. 6, fig. 45k3, pl. 8, figs 58, 60, 61a, 62, pl. 9, fig. 64, pl. 10, fig. 71, pl. 11, figs 78–80. Solem, 1966: 21. <xref ref-type="bibr" rid="B28">Hemmen and Hemmen 2001</xref>: 40.</comment></tp:nomenclature-citation><tp:nomenclature-citation><tp:taxon-name>
                  <tp:taxon-name-part taxon-name-part-type="genus" reg="Valiguna">Valiguna</tp:taxon-name-part>
                  <tp:taxon-name-part taxon-name-part-type="species" reg="siamensis">siamensis</tp:taxon-name-part>
                </tp:taxon-name><comment>: <xref ref-type="bibr" rid="B20">Gomes and Thomé 2004</xref>: 595, 596. <xref ref-type="bibr" rid="B21">Gomes et al. 2008</xref>: 164, 169, figs 13–18. <xref ref-type="bibr" rid="B33">Inkhavilay et al. 2019</xref>: 48, figs 19b, 55b. <xref ref-type="bibr" rid="B69">Sutcharit et al. 2020a</xref>: 16, 17, fig. 3d.</comment></tp:nomenclature-citation></tp:nomenclature-citation-list></tp:nomenclature><tp:treatment-sec sec-type="material" id="SECID0EL3BG"><title>Material examined.</title><p><bold>Laos</bold>: • Wat Oudom, Khamkeut, Bolikhamsai; <named-content xmlns:xlink="http://www.w3.org/1999/xlink" content-type="dwc:verbatimCoordinates" xlink:type="simple"><named-content content-type="geo-json" specific-use="{&#34;type&#34;:&#34;Point&#34;,&#34;coordinates&#34;:[104.984611,18.182389]}" id="NCID0EW3BG" xlink:type="simple">18°10'56.6"N, 104°59'04.6"E</named-content></named-content>; <named-content xmlns:xlink="http://www.w3.org/1999/xlink" content-type="dwc:institutional_code" xlink:title="Chulalongkorn University Museum of Zoology" xlink:href="http://grbio.org/institution/chulalongkorn-university-museum-natural-history" xlink:type="simple">CUMZ</named-content> 16001. <bold>Myanmar</bold>: • Winner hotel, Kalaw, Shan; <named-content xmlns:xlink="http://www.w3.org/1999/xlink" content-type="dwc:verbatimCoordinates" xlink:type="simple"><named-content content-type="geo-json" specific-use="{&#34;type&#34;:&#34;Point&#34;,&#34;coordinates&#34;:[96.557806,20.627889]}" id="NCID0EE4BG" xlink:type="simple">20°37'40.4"N, 96°33'28.1"E</named-content></named-content>; <named-content xmlns:xlink="http://www.w3.org/1999/xlink" content-type="dwc:institutional_code" xlink:title="Chulalongkorn University Museum of Zoology" xlink:href="http://grbio.org/institution/chulalongkorn-university-museum-natural-history" xlink:type="simple">CUMZ</named-content> 16002. <bold>Thailand: Chiang Rai</bold>: • Wat Tham Pha Mee, Mae Sai; <named-content xmlns:xlink="http://www.w3.org/1999/xlink" content-type="dwc:verbatimCoordinates" xlink:type="simple"><named-content content-type="geo-json" specific-use="{&#34;type&#34;:&#34;Point&#34;,&#34;coordinates&#34;:[99.876250,20.533806]}" id="NCID0ES4BG" xlink:type="simple">20°32'01.7"N, 99°52'34.5"E</named-content></named-content>; <named-content xmlns:xlink="http://www.w3.org/1999/xlink" content-type="dwc:institutional_code" xlink:title="Chulalongkorn University Museum of Zoology" xlink:href="http://grbio.org/institution/chulalongkorn-university-museum-natural-history" xlink:type="simple">CUMZ</named-content> 16003; • Wat Tham Pha Chom, Mae Sai; <named-content xmlns:xlink="http://www.w3.org/1999/xlink" content-type="dwc:verbatimCoordinates" xlink:type="simple"><named-content content-type="geo-json" specific-use="{&#34;type&#34;:&#34;Point&#34;,&#34;coordinates&#34;:[99.873194,20.442194]}" id="NCID0E54BG" xlink:type="simple">20°26'31.9"N, 99°52'23.5"E</named-content></named-content>; <named-content xmlns:xlink="http://www.w3.org/1999/xlink" content-type="dwc:institutional_code" xlink:title="Chulalongkorn University Museum of Zoology" xlink:href="http://grbio.org/institution/chulalongkorn-university-museum-natural-history" xlink:type="simple">CUMZ</named-content> 16004; • Wat Pa Pha Mi, Mae Sai; <named-content xmlns:xlink="http://www.w3.org/1999/xlink" content-type="dwc:verbatimCoordinates" xlink:type="simple"><named-content content-type="geo-json" specific-use="{&#34;type&#34;:&#34;Point&#34;,&#34;coordinates&#34;:[99.852750,20.405083]}" id="NCID0EK5BG" xlink:type="simple">20°24'18.3"N, 99°51'09.9"E</named-content></named-content>; <named-content xmlns:xlink="http://www.w3.org/1999/xlink" content-type="dwc:institutional_code" xlink:title="Chulalongkorn University Museum of Zoology" xlink:href="http://grbio.org/institution/chulalongkorn-university-museum-natural-history" xlink:type="simple">CUMZ</named-content> 16005; • Wat Tham Pum, Mae Sai; <named-content xmlns:xlink="http://www.w3.org/1999/xlink" content-type="dwc:verbatimCoordinates" xlink:type="simple"><named-content content-type="geo-json" specific-use="{&#34;type&#34;:&#34;Point&#34;,&#34;coordinates&#34;:[99.860528,20.348361]}" id="NCID0EW5BG" xlink:type="simple">20°20'54.1"N, 99°51'37.9"E</named-content></named-content>; <named-content xmlns:xlink="http://www.w3.org/1999/xlink" content-type="dwc:institutional_code" xlink:title="Chulalongkorn University Museum of Zoology" xlink:href="http://grbio.org/institution/chulalongkorn-university-museum-natural-history" xlink:type="simple">CUMZ</named-content> 16006; • Wat Tham Pla Witthayakhom School, Mae Sai; <named-content xmlns:xlink="http://www.w3.org/1999/xlink" content-type="dwc:verbatimCoordinates" xlink:type="simple"><named-content content-type="geo-json" specific-use="{&#34;type&#34;:&#34;Point&#34;,&#34;coordinates&#34;:[99.864694,20.332861]}" id="NCID0EC6BG" xlink:type="simple">20°19'58.3"N, 99°51'52.9"E</named-content></named-content>; <named-content xmlns:xlink="http://www.w3.org/1999/xlink" content-type="dwc:institutional_code" xlink:title="Chulalongkorn University Museum of Zoology" xlink:href="http://grbio.org/institution/chulalongkorn-university-museum-natural-history" xlink:type="simple">CUMZ</named-content> 16007; • Wat Tham Phra (Buddha Cave), Mueang Chiang Rai; <named-content xmlns:xlink="http://www.w3.org/1999/xlink" content-type="dwc:verbatimCoordinates" xlink:type="simple"><named-content content-type="geo-json" specific-use="{&#34;type&#34;:&#34;Point&#34;,&#34;coordinates&#34;:[99.788750,19.918417]}" id="NCID0EO6BG" xlink:type="simple">19°55'06.3"N, 99°47'19.5"E</named-content></named-content>; <named-content xmlns:xlink="http://www.w3.org/1999/xlink" content-type="dwc:institutional_code" xlink:title="Chulalongkorn University Museum of Zoology" xlink:href="http://grbio.org/institution/chulalongkorn-university-museum-natural-history" xlink:type="simple">CUMZ</named-content> 16008; • Wat Tham Phra Pha Kok, Wiang Chai; <named-content xmlns:xlink="http://www.w3.org/1999/xlink" content-type="dwc:verbatimCoordinates" xlink:type="simple"><named-content content-type="geo-json" specific-use="{&#34;type&#34;:&#34;Point&#34;,&#34;coordinates&#34;:[100.044972,19.872611]}" id="NCID0E16BG" xlink:type="simple">19°52'21.4"N, 100°02'41.9"E</named-content></named-content>; <named-content xmlns:xlink="http://www.w3.org/1999/xlink" content-type="dwc:institutional_code" xlink:title="Chulalongkorn University Museum of Zoology" xlink:href="http://grbio.org/institution/chulalongkorn-university-museum-natural-history" xlink:type="simple">CUMZ</named-content> 16009; • Mae Lao Wildlife Breeding Center, Mae Lao; <named-content xmlns:xlink="http://www.w3.org/1999/xlink" content-type="dwc:verbatimCoordinates" xlink:type="simple"><named-content content-type="geo-json" specific-use="{&#34;type&#34;:&#34;Point&#34;,&#34;coordinates&#34;:[99.636833,19.766000]}" id="NCID0EHAAI" xlink:type="simple">19°45'57.6"N, 99°38'12.6"E</named-content></named-content>; <named-content xmlns:xlink="http://www.w3.org/1999/xlink" content-type="dwc:institutional_code" xlink:title="Chulalongkorn University Museum of Zoology" xlink:href="http://grbio.org/institution/chulalongkorn-university-museum-natural-history" xlink:type="simple">CUMZ</named-content> 16010; • Wat Tham Phajarui, Pa Daet; <named-content xmlns:xlink="http://www.w3.org/1999/xlink" content-type="dwc:verbatimCoordinates" xlink:type="simple"><named-content content-type="geo-json" specific-use="{&#34;type&#34;:&#34;Point&#34;,&#34;coordinates&#34;:[99.988139,19.571972]}" id="NCID0ETAAI" xlink:type="simple">19°34'19.1"N, 99°59'17.3"E</named-content></named-content>; <named-content xmlns:xlink="http://www.w3.org/1999/xlink" content-type="dwc:institutional_code" xlink:title="Chulalongkorn University Museum of Zoology" xlink:href="http://grbio.org/institution/chulalongkorn-university-museum-natural-history" xlink:type="simple">CUMZ</named-content> 16011; <bold>Chiang Mai</bold>: • Wat Tham Pha Phueng, Chai Prakan; <named-content xmlns:xlink="http://www.w3.org/1999/xlink" content-type="dwc:verbatimCoordinates" xlink:type="simple"><named-content content-type="geo-json" specific-use="{&#34;type&#34;:&#34;Point&#34;,&#34;coordinates&#34;:[99.087833,19.738639]}" id="NCID0EBBAI" xlink:type="simple">19°44'19.1"N, 99°05'16.2"E</named-content></named-content>; <named-content xmlns:xlink="http://www.w3.org/1999/xlink" content-type="dwc:institutional_code" xlink:title="Chulalongkorn University Museum of Zoology" xlink:href="http://grbio.org/institution/chulalongkorn-university-museum-natural-history" xlink:type="simple">CUMZ</named-content> 16012; • Khun Mai Baan Suan Resort, Mae Ai; <named-content xmlns:xlink="http://www.w3.org/1999/xlink" content-type="dwc:verbatimCoordinates" xlink:type="simple"><named-content content-type="geo-json" specific-use="{&#34;type&#34;:&#34;Point&#34;,&#34;coordinates&#34;:[99.358778,20.062972]}" id="NCID0ENBAI" xlink:type="simple">20°03'46.7"N, 99°21'31.6"E</named-content></named-content>; <named-content xmlns:xlink="http://www.w3.org/1999/xlink" content-type="dwc:institutional_code" xlink:title="Chulalongkorn University Museum of Zoology" xlink:href="http://grbio.org/institution/chulalongkorn-university-museum-natural-history" xlink:type="simple">CUMZ</named-content> 16013; • Wat Tham Tap Tao, Chai Prakan; <named-content xmlns:xlink="http://www.w3.org/1999/xlink" content-type="dwc:verbatimCoordinates" xlink:type="simple"><named-content content-type="geo-json" specific-use="{&#34;type&#34;:&#34;Point&#34;,&#34;coordinates&#34;:[99.117611,19.662861]}" id="NCID0EZBAI" xlink:type="simple">19°39'46.3"N, 99°07'03.4"E</named-content></named-content>; <named-content xmlns:xlink="http://www.w3.org/1999/xlink" content-type="dwc:institutional_code" xlink:title="Chulalongkorn University Museum of Zoology" xlink:href="http://grbio.org/institution/chulalongkorn-university-museum-natural-history" xlink:type="simple">CUMZ</named-content> 16014; • Wat Tham Klaeb, Chiang Dao; <named-content xmlns:xlink="http://www.w3.org/1999/xlink" content-type="dwc:verbatimCoordinates" xlink:type="simple"><named-content content-type="geo-json" specific-use="{&#34;type&#34;:&#34;Point&#34;,&#34;coordinates&#34;:[99.063028,19.559278]}" id="NCID0EFCAI" xlink:type="simple">19°33'33.4"N, 99°03'46.9"E</named-content></named-content>; <named-content xmlns:xlink="http://www.w3.org/1999/xlink" content-type="dwc:institutional_code" xlink:title="Chulalongkorn University Museum of Zoology" xlink:href="http://grbio.org/institution/chulalongkorn-university-museum-natural-history" xlink:type="simple">CUMZ</named-content> 16015; • Tham Chiang Dao, Chiang Dao; <named-content xmlns:xlink="http://www.w3.org/1999/xlink" content-type="dwc:verbatimCoordinates" xlink:type="simple"><named-content content-type="geo-json" specific-use="{&#34;type&#34;:&#34;Point&#34;,&#34;coordinates&#34;:[98.928667,19.393972]}" id="NCID0ERCAI" xlink:type="simple">19°23'38.3"N, 98°55'43.2"E</named-content></named-content>; <named-content xmlns:xlink="http://www.w3.org/1999/xlink" content-type="dwc:institutional_code" xlink:title="Chulalongkorn University Museum of Zoology" xlink:href="http://grbio.org/institution/chulalongkorn-university-museum-natural-history" xlink:type="simple">CUMZ</named-content> 16016; • Homdoi Guesthouse, Samoeng; <named-content xmlns:xlink="http://www.w3.org/1999/xlink" content-type="dwc:verbatimCoordinates" xlink:type="simple"><named-content content-type="geo-json" specific-use="{&#34;type&#34;:&#34;Point&#34;,&#34;coordinates&#34;:[98.727056,18.851250]}" id="NCID0E4CAI" xlink:type="simple">18°51'04.5"N, 98°43'37.4"E</named-content></named-content>; <named-content xmlns:xlink="http://www.w3.org/1999/xlink" content-type="dwc:institutional_code" xlink:title="Chulalongkorn University Museum of Zoology" xlink:href="http://grbio.org/institution/chulalongkorn-university-museum-natural-history" xlink:type="simple">CUMZ</named-content> 16017; • B-tel Chom Thong Resort, Chom Thong; <named-content xmlns:xlink="http://www.w3.org/1999/xlink" content-type="dwc:verbatimCoordinates" xlink:type="simple"><named-content content-type="geo-json" specific-use="{&#34;type&#34;:&#34;Point&#34;,&#34;coordinates&#34;:[98.672472,18.438722]}" id="NCID0EJDAI" xlink:type="simple">18°26'19.4"N, 98°40'20.9"E</named-content></named-content>; <named-content xmlns:xlink="http://www.w3.org/1999/xlink" content-type="dwc:institutional_code" xlink:title="Chulalongkorn University Museum of Zoology" xlink:href="http://grbio.org/institution/chulalongkorn-university-museum-natural-history" xlink:type="simple">CUMZ</named-content> 16018; <bold>Lampang</bold>: • Tham Pha Thai, Ngao; <named-content xmlns:xlink="http://www.w3.org/1999/xlink" content-type="dwc:verbatimCoordinates" xlink:type="simple"><named-content content-type="geo-json" specific-use="{&#34;type&#34;:&#34;Point&#34;,&#34;coordinates&#34;:[99.897750,18.605472]}" id="NCID0EXDAI" xlink:type="simple">18°36'19.7"N, 99°53'51.9"E</named-content></named-content>; <named-content xmlns:xlink="http://www.w3.org/1999/xlink" content-type="dwc:institutional_code" xlink:title="Chulalongkorn University Museum of Zoology" xlink:href="http://grbio.org/institution/chulalongkorn-university-museum-natural-history" xlink:type="simple">CUMZ</named-content> 16019; • Chao Por Pratu Pha Shrine, Mae Mo; <named-content xmlns:xlink="http://www.w3.org/1999/xlink" content-type="dwc:verbatimCoordinates" xlink:type="simple"><named-content content-type="geo-json" specific-use="{&#34;type&#34;:&#34;Point&#34;,&#34;coordinates&#34;:[99.819417,18.513861]}" id="NCID0EDEAI" xlink:type="simple">18°30'49.9"N, 99°49'09.9"E</named-content></named-content>; <named-content xmlns:xlink="http://www.w3.org/1999/xlink" content-type="dwc:institutional_code" xlink:title="Chulalongkorn University Museum of Zoology" xlink:href="http://grbio.org/institution/chulalongkorn-university-museum-natural-history" xlink:type="simple">CUMZ</named-content> 16020; <bold>Lamphun</bold>: • Wat Pa Phai, Li; <named-content xmlns:xlink="http://www.w3.org/1999/xlink" content-type="dwc:verbatimCoordinates" xlink:type="simple"><named-content content-type="geo-json" specific-use="{&#34;type&#34;:&#34;Point&#34;,&#34;coordinates&#34;:[98.924111,17.872944]}" id="NCID0EREAI" xlink:type="simple">17°52'22.6"N, 98°55'26.8"E</named-content></named-content>; <named-content xmlns:xlink="http://www.w3.org/1999/xlink" content-type="dwc:institutional_code" xlink:title="Chulalongkorn University Museum of Zoology" xlink:href="http://grbio.org/institution/chulalongkorn-university-museum-natural-history" xlink:type="simple">CUMZ</named-content> 16021; • Wat Doi Daen, Ban Hong; <named-content xmlns:xlink="http://www.w3.org/1999/xlink" content-type="dwc:verbatimCoordinates" xlink:type="simple"><named-content content-type="geo-json" specific-use="{&#34;type&#34;:&#34;Point&#34;,&#34;coordinates&#34;:[98.761750,18.364583]}" id="NCID0E4EAI" xlink:type="simple">18°21'52.5"N, 98°45'42.3"E</named-content></named-content>; <named-content xmlns:xlink="http://www.w3.org/1999/xlink" content-type="dwc:institutional_code" xlink:title="Chulalongkorn University Museum of Zoology" xlink:href="http://grbio.org/institution/chulalongkorn-university-museum-natural-history" xlink:type="simple">CUMZ</named-content> 16083; <bold>Phrae</bold>: • Huai Rong Waterfall, Rong Kwang; <named-content xmlns:xlink="http://www.w3.org/1999/xlink" content-type="dwc:verbatimCoordinates" xlink:type="simple"><named-content content-type="geo-json" specific-use="{&#34;type&#34;:&#34;Point&#34;,&#34;coordinates&#34;:[100.450250,18.442111]}" id="NCID0ELFAI" xlink:type="simple">18°26'31.6"N, 100°27'00.9"E</named-content></named-content>; <named-content xmlns:xlink="http://www.w3.org/1999/xlink" content-type="dwc:institutional_code" xlink:title="Chulalongkorn University Museum of Zoology" xlink:href="http://grbio.org/institution/chulalongkorn-university-museum-natural-history" xlink:type="simple">CUMZ</named-content> 16022; <bold>Bueng Kan</bold>: • Wat Tham Pha Khao, Si Wilai; <named-content xmlns:xlink="http://www.w3.org/1999/xlink" content-type="dwc:verbatimCoordinates" xlink:type="simple"><named-content content-type="geo-json" specific-use="{&#34;type&#34;:&#34;Point&#34;,&#34;coordinates&#34;:[103.833306,18.190917]}" id="NCID0EZFAI" xlink:type="simple">18°11'27.3"N, 103°49'59.9"E</named-content></named-content>; <named-content xmlns:xlink="http://www.w3.org/1999/xlink" content-type="dwc:institutional_code" xlink:title="Chulalongkorn University Museum of Zoology" xlink:href="http://grbio.org/institution/chulalongkorn-university-museum-natural-history" xlink:type="simple">CUMZ</named-content> 16023; • Wat Tham Phra Phu Wuua, Seka; <named-content xmlns:xlink="http://www.w3.org/1999/xlink" content-type="dwc:verbatimCoordinates" xlink:type="simple"><named-content content-type="geo-json" specific-use="{&#34;type&#34;:&#34;Point&#34;,&#34;coordinates&#34;:[103.993000,18.136917]}" id="NCID0EFGAI" xlink:type="simple">18°08'12.9"N, 103°59'34.8"E</named-content></named-content>; <named-content xmlns:xlink="http://www.w3.org/1999/xlink" content-type="dwc:institutional_code" xlink:title="Chulalongkorn University Museum of Zoology" xlink:href="http://grbio.org/institution/chulalongkorn-university-museum-natural-history" xlink:type="simple">CUMZ</named-content> 16024; <bold>Loei</bold>: • Wat Tham Pha Baen, Chiang Khan; <named-content xmlns:xlink="http://www.w3.org/1999/xlink" content-type="dwc:verbatimCoordinates" xlink:type="simple"><named-content content-type="geo-json" specific-use="{&#34;type&#34;:&#34;Point&#34;,&#34;coordinates&#34;:[101.724583,17.906833]}" id="NCID0ETGAI" xlink:type="simple">17°54'24.6"N, 101°43'28.5"E</named-content></named-content>; <named-content xmlns:xlink="http://www.w3.org/1999/xlink" content-type="dwc:institutional_code" xlink:title="Chulalongkorn University Museum of Zoology" xlink:href="http://grbio.org/institution/chulalongkorn-university-museum-natural-history" xlink:type="simple">CUMZ</named-content> 16025; • Wat Tham Pha Pu, Mueang Loei; <named-content xmlns:xlink="http://www.w3.org/1999/xlink" content-type="dwc:verbatimCoordinates" xlink:type="simple"><named-content content-type="geo-json" specific-use="{&#34;type&#34;:&#34;Point&#34;,&#34;coordinates&#34;:[101.711111,17.579056]}" id="NCID0E6GAI" xlink:type="simple">17°34'44.6"N, 101°42'40.0"E</named-content></named-content>; <named-content xmlns:xlink="http://www.w3.org/1999/xlink" content-type="dwc:institutional_code" xlink:title="Chulalongkorn University Museum of Zoology" xlink:href="http://grbio.org/institution/chulalongkorn-university-museum-natural-history" xlink:type="simple">CUMZ</named-content> 16026; • Wat Thepnimitr, Phu Ruea; <named-content xmlns:xlink="http://www.w3.org/1999/xlink" content-type="dwc:verbatimCoordinates" xlink:type="simple"><named-content content-type="geo-json" specific-use="{&#34;type&#34;:&#34;Point&#34;,&#34;coordinates&#34;:[101.275750,17.467583]}" id="NCID0ELHAI" xlink:type="simple">17°28'03.3"N, 101°16'32.7"E</named-content></named-content>; <named-content xmlns:xlink="http://www.w3.org/1999/xlink" content-type="dwc:institutional_code" xlink:title="Chulalongkorn University Museum of Zoology" xlink:href="http://grbio.org/institution/chulalongkorn-university-museum-natural-history" xlink:type="simple">CUMZ</named-content> 16027; • Wat Tham Erawan, Erawan; <named-content xmlns:xlink="http://www.w3.org/1999/xlink" content-type="dwc:verbatimCoordinates" xlink:type="simple"><named-content content-type="geo-json" specific-use="{&#34;type&#34;:&#34;Point&#34;,&#34;coordinates&#34;:[102.018694,17.345417]}" id="NCID0EXHAI" xlink:type="simple">17°20'43.5"N, 102°01'07.3"E</named-content></named-content>; <named-content xmlns:xlink="http://www.w3.org/1999/xlink" content-type="dwc:institutional_code" xlink:title="Chulalongkorn University Museum of Zoology" xlink:href="http://grbio.org/institution/chulalongkorn-university-museum-natural-history" xlink:type="simple">CUMZ</named-content> 16028; • Wat Tham Pha Bing, Wang Saphung; <named-content xmlns:xlink="http://www.w3.org/1999/xlink" content-type="dwc:verbatimCoordinates" xlink:type="simple"><named-content content-type="geo-json" specific-use="{&#34;type&#34;:&#34;Point&#34;,&#34;coordinates&#34;:[101.737389,17.234389]}" id="NCID0EDIAI" xlink:type="simple">17°14'03.8"N, 101°44'14.6"E</named-content></named-content>; <named-content xmlns:xlink="http://www.w3.org/1999/xlink" content-type="dwc:institutional_code" xlink:title="Chulalongkorn University Museum of Zoology" xlink:href="http://grbio.org/institution/chulalongkorn-university-museum-natural-history" xlink:type="simple">CUMZ</named-content> 16029; • Wat Tham Maholan, Nong Hin; <named-content xmlns:xlink="http://www.w3.org/1999/xlink" content-type="dwc:verbatimCoordinates" xlink:type="simple"><named-content content-type="geo-json" specific-use="{&#34;type&#34;:&#34;Point&#34;,&#34;coordinates&#34;:[101.878806,17.107278]}" id="NCID0EPIAI" xlink:type="simple">17°06'26.2"N, 101°52'43.7"E</named-content></named-content>; <named-content xmlns:xlink="http://www.w3.org/1999/xlink" content-type="dwc:institutional_code" xlink:title="Chulalongkorn University Museum of Zoology" xlink:href="http://grbio.org/institution/chulalongkorn-university-museum-natural-history" xlink:type="simple">CUMZ</named-content> 16030; <bold>Nong Bua Lam Phu</bold>: • Wat Tham Suwannakhuha, Suwannakhuha; <named-content xmlns:xlink="http://www.w3.org/1999/xlink" content-type="dwc:verbatimCoordinates" xlink:type="simple"><named-content content-type="geo-json" specific-use="{&#34;type&#34;:&#34;Point&#34;,&#34;coordinates&#34;:[102.282528,17.608111]}" id="NCID0E4IAI" xlink:type="simple">17°36'29.2"N, 102°16'57.1"E</named-content></named-content>; <named-content xmlns:xlink="http://www.w3.org/1999/xlink" content-type="dwc:institutional_code" xlink:title="Chulalongkorn University Museum of Zoology" xlink:href="http://grbio.org/institution/chulalongkorn-university-museum-natural-history" xlink:type="simple">CUMZ</named-content> 16031; • Wat Tham Pha Chor, Na Wang; <named-content xmlns:xlink="http://www.w3.org/1999/xlink" content-type="dwc:verbatimCoordinates" xlink:type="simple"><named-content content-type="geo-json" specific-use="{&#34;type&#34;:&#34;Point&#34;,&#34;coordinates&#34;:[102.118056,17.314056]}" id="NCID0EJJAI" xlink:type="simple">17°18'50.6"N, 102°07'05.0"E</named-content></named-content>; <named-content xmlns:xlink="http://www.w3.org/1999/xlink" content-type="dwc:institutional_code" xlink:title="Chulalongkorn University Museum of Zoology" xlink:href="http://grbio.org/institution/chulalongkorn-university-museum-natural-history" xlink:type="simple">CUMZ</named-content> 16032; <bold>Sakon Nakhon</bold>: • Kham Hom Waterfall, Mueang Sakon Nakhon; <named-content xmlns:xlink="http://www.w3.org/1999/xlink" content-type="dwc:verbatimCoordinates" xlink:type="simple"><named-content content-type="geo-json" specific-use="{&#34;type&#34;:&#34;Point&#34;,&#34;coordinates&#34;:[104.018694,17.123667]}" id="NCID0EXJAI" xlink:type="simple">17°07'25.2"N, 104°01'07.3"E</named-content></named-content>; <named-content xmlns:xlink="http://www.w3.org/1999/xlink" content-type="dwc:institutional_code" xlink:title="Chulalongkorn University Museum of Zoology" xlink:href="http://grbio.org/institution/chulalongkorn-university-museum-natural-history" xlink:type="simple">CUMZ</named-content> 16033; • Wat Tham Phu Pha Yon, Phu Phan; <named-content xmlns:xlink="http://www.w3.org/1999/xlink" content-type="dwc:verbatimCoordinates" xlink:type="simple"><named-content content-type="geo-json" specific-use="{&#34;type&#34;:&#34;Point&#34;,&#34;coordinates&#34;:[104.074306,16.941222]}" id="NCID0EDKAI" xlink:type="simple">16°56'28.4"N, 104°04'27.5"E</named-content></named-content>; <named-content xmlns:xlink="http://www.w3.org/1999/xlink" content-type="dwc:institutional_code" xlink:title="Chulalongkorn University Museum of Zoology" xlink:href="http://grbio.org/institution/chulalongkorn-university-museum-natural-history" xlink:type="simple">CUMZ</named-content> 16034; <bold>Tak</bold>: • Taksin Maharat, Mueang Tak; <named-content xmlns:xlink="http://www.w3.org/1999/xlink" content-type="dwc:verbatimCoordinates" xlink:type="simple"><named-content content-type="geo-json" specific-use="{&#34;type&#34;:&#34;Point&#34;,&#34;coordinates&#34;:[98.928528,16.778972]}" id="NCID0ERKAI" xlink:type="simple">16°46'44.3"N, 98°55'42.7"E</named-content></named-content>; <named-content xmlns:xlink="http://www.w3.org/1999/xlink" content-type="dwc:institutional_code" xlink:title="Chulalongkorn University Museum of Zoology" xlink:href="http://grbio.org/institution/chulalongkorn-university-museum-natural-history" xlink:type="simple">CUMZ</named-content> 16035; <bold>Phitsanulok</bold>: • Wat Ampharin Khuha (Tham Muang), Noen Maprang; <named-content xmlns:xlink="http://www.w3.org/1999/xlink" content-type="dwc:verbatimCoordinates" xlink:type="simple"><named-content content-type="geo-json" specific-use="{&#34;type&#34;:&#34;Point&#34;,&#34;coordinates&#34;:[100.689139,16.503833]}" id="NCID0E6KAI" xlink:type="simple">16°30'13.8"N, 100°41'20.9"E</named-content></named-content>; <named-content xmlns:xlink="http://www.w3.org/1999/xlink" content-type="dwc:institutional_code" xlink:title="Chulalongkorn University Museum of Zoology" xlink:href="http://grbio.org/institution/chulalongkorn-university-museum-natural-history" xlink:type="simple">CUMZ</named-content> 16036; <bold>Nakhon Sawan</bold>: • Wat Thep Sathaporn, Banphot Phisai; <named-content xmlns:xlink="http://www.w3.org/1999/xlink" content-type="dwc:verbatimCoordinates" xlink:type="simple"><named-content content-type="geo-json" specific-use="{&#34;type&#34;:&#34;Point&#34;,&#34;coordinates&#34;:[99.884417,15.913750]}" id="NCID0ENLAI" xlink:type="simple">15°54'49.5"N, 99°53'03.9"E</named-content></named-content>; <named-content xmlns:xlink="http://www.w3.org/1999/xlink" content-type="dwc:institutional_code" xlink:title="Chulalongkorn University Museum of Zoology" xlink:href="http://grbio.org/institution/chulalongkorn-university-museum-natural-history" xlink:type="simple">CUMZ</named-content> 16037; <bold>Khon Kaen</bold>: • Tham Phu Loop, Chum Phae; <named-content xmlns:xlink="http://www.w3.org/1999/xlink" content-type="dwc:verbatimCoordinates" xlink:type="simple"><named-content content-type="geo-json" specific-use="{&#34;type&#34;:&#34;Point&#34;,&#34;coordinates&#34;:[101.985500,16.830167]}" id="NCID0E2LAI" xlink:type="simple">16°49'48.6"N, 101°59'07.8"E</named-content></named-content>; <named-content xmlns:xlink="http://www.w3.org/1999/xlink" content-type="dwc:institutional_code" xlink:title="Chulalongkorn University Museum of Zoology" xlink:href="http://grbio.org/institution/chulalongkorn-university-museum-natural-history" xlink:type="simple">CUMZ</named-content> 16038; • Khon Kaen University, Mueang Khon Kaen; <named-content xmlns:xlink="http://www.w3.org/1999/xlink" content-type="dwc:verbatimCoordinates" xlink:type="simple"><named-content content-type="geo-json" specific-use="{&#34;type&#34;:&#34;Point&#34;,&#34;coordinates&#34;:[102.821917,16.474278]}" id="NCID0EHMAI" xlink:type="simple">16°28'27.4"N, 102°49'18.9"E</named-content></named-content>; <named-content xmlns:xlink="http://www.w3.org/1999/xlink" content-type="dwc:institutional_code" xlink:title="Chulalongkorn University Museum of Zoology" xlink:href="http://grbio.org/institution/chulalongkorn-university-museum-natural-history" xlink:type="simple">CUMZ</named-content> 16039; • Sawathi, Mueang Khon Kaen; <named-content xmlns:xlink="http://www.w3.org/1999/xlink" content-type="dwc:institutional_code" xlink:title="Chulalongkorn University Museum of Zoology" xlink:href="http://grbio.org/institution/chulalongkorn-university-museum-natural-history" xlink:type="simple">CUMZ</named-content> 16040; <bold>Buriram</bold>: • Socool Grand Hotel, Nang Rong; <named-content xmlns:xlink="http://www.w3.org/1999/xlink" content-type="dwc:verbatimCoordinates" xlink:type="simple"><named-content content-type="geo-json" specific-use="{&#34;type&#34;:&#34;Point&#34;,&#34;coordinates&#34;:[102.790944,14.636806]}" id="NCID0EZMAI" xlink:type="simple">14°38'12.5"N, 102°47'27.4"E</named-content></named-content>; <named-content xmlns:xlink="http://www.w3.org/1999/xlink" content-type="dwc:institutional_code" xlink:title="Chulalongkorn University Museum of Zoology" xlink:href="http://grbio.org/institution/chulalongkorn-university-museum-natural-history" xlink:type="simple">CUMZ</named-content> 16041; • Wat Khao Phra Ang Khan, Chaloem Phra Kiat; <named-content xmlns:xlink="http://www.w3.org/1999/xlink" content-type="dwc:verbatimCoordinates" xlink:type="simple"><named-content content-type="geo-json" specific-use="{&#34;type&#34;:&#34;Point&#34;,&#34;coordinates&#34;:[102.834528,14.534611]}" id="NCID0EFNAI" xlink:type="simple">14°32'04.6"N, 102°50'04.3"E</named-content></named-content>; <named-content xmlns:xlink="http://www.w3.org/1999/xlink" content-type="dwc:institutional_code" xlink:title="Chulalongkorn University Museum of Zoology" xlink:href="http://grbio.org/institution/chulalongkorn-university-museum-natural-history" xlink:type="simple">CUMZ</named-content> 16042; <bold>Chaiyaphum</bold>: • Tham Wua Daeng, Phakdi Chumphon; <named-content xmlns:xlink="http://www.w3.org/1999/xlink" content-type="dwc:verbatimCoordinates" xlink:type="simple"><named-content content-type="geo-json" specific-use="{&#34;type&#34;:&#34;Point&#34;,&#34;coordinates&#34;:[101.439972,16.076444]}" id="NCID0ETNAI" xlink:type="simple">16°04'35.2"N, 101°26'23.9"E</named-content></named-content>; <named-content xmlns:xlink="http://www.w3.org/1999/xlink" content-type="dwc:institutional_code" xlink:title="Chulalongkorn University Museum of Zoology" xlink:href="http://grbio.org/institution/chulalongkorn-university-museum-natural-history" xlink:type="simple">CUMZ</named-content> 16043; <bold>Nakhon Ratchasima</bold>: • Wat Pa Mongkol Tham, Pak Thong Chai; <named-content xmlns:xlink="http://www.w3.org/1999/xlink" content-type="dwc:verbatimCoordinates" xlink:type="simple"><named-content content-type="geo-json" specific-use="{&#34;type&#34;:&#34;Point&#34;,&#34;coordinates&#34;:[101.786861,14.702083]}" id="NCID0EBOAI" xlink:type="simple">14°42'07.5"N, 101°47'12.7"E</named-content></named-content>; <named-content xmlns:xlink="http://www.w3.org/1999/xlink" content-type="dwc:institutional_code" xlink:title="Chulalongkorn University Museum of Zoology" xlink:href="http://grbio.org/institution/chulalongkorn-university-museum-natural-history" xlink:type="simple">CUMZ</named-content> 16044; • Wat Tham Thep Nimit, Pak Chong; <named-content xmlns:xlink="http://www.w3.org/1999/xlink" content-type="dwc:verbatimCoordinates" xlink:type="simple"><named-content content-type="geo-json" specific-use="{&#34;type&#34;:&#34;Point&#34;,&#34;coordinates&#34;:[101.566417,14.604000]}" id="NCID0ENOAI" xlink:type="simple">14°36'14.4"N, 101°33'59.1"E</named-content></named-content>; <named-content xmlns:xlink="http://www.w3.org/1999/xlink" content-type="dwc:institutional_code" xlink:title="Chulalongkorn University Museum of Zoology" xlink:href="http://grbio.org/institution/chulalongkorn-university-museum-natural-history" xlink:type="simple">CUMZ</named-content> 16045; • Soken Villa Khaoyai, Pak Chong; <named-content xmlns:xlink="http://www.w3.org/1999/xlink" content-type="dwc:verbatimCoordinates" xlink:type="simple"><named-content content-type="geo-json" specific-use="{&#34;type&#34;:&#34;Point&#34;,&#34;coordinates&#34;:[101.393722,14.535194]}" id="NCID0EZOAI" xlink:type="simple">14°32'06.7"N, 101°23'37.4"E</named-content></named-content>; <named-content xmlns:xlink="http://www.w3.org/1999/xlink" content-type="dwc:institutional_code" xlink:title="Chulalongkorn University Museum of Zoology" xlink:href="http://grbio.org/institution/chulalongkorn-university-museum-natural-history" xlink:type="simple">CUMZ</named-content> 16046; <bold>Sa Kaeo</bold>: •Tham Khao Maka, Mueang Sa Kaeo; <named-content xmlns:xlink="http://www.w3.org/1999/xlink" content-type="dwc:verbatimCoordinates" xlink:type="simple"><named-content content-type="geo-json" specific-use="{&#34;type&#34;:&#34;Point&#34;,&#34;coordinates&#34;:[101.948278,13.787917]}" id="NCID0EHPAI" xlink:type="simple">13°47'16.5"N, 101°56'53.8"E</named-content></named-content>; <named-content xmlns:xlink="http://www.w3.org/1999/xlink" content-type="dwc:institutional_code" xlink:title="Chulalongkorn University Museum of Zoology" xlink:href="http://grbio.org/institution/chulalongkorn-university-museum-natural-history" xlink:type="simple">CUMZ</named-content> 16047; • Wat Tham Thep Plub Plueng Thong, Wang Sombun; <named-content xmlns:xlink="http://www.w3.org/1999/xlink" content-type="dwc:verbatimCoordinates" xlink:type="simple"><named-content content-type="geo-json" specific-use="{&#34;type&#34;:&#34;Point&#34;,&#34;coordinates&#34;:[102.217472,13.449139]}" id="NCID0ETPAI" xlink:type="simple">13°26'56.9"N, 102°13'02.9"E</named-content></named-content>; <named-content xmlns:xlink="http://www.w3.org/1999/xlink" content-type="dwc:institutional_code" xlink:title="Chulalongkorn University Museum of Zoology" xlink:href="http://grbio.org/institution/chulalongkorn-university-museum-natural-history" xlink:type="simple">CUMZ</named-content> 16048; • Tham Phet Pho Thong, Khlong Hat; <named-content xmlns:xlink="http://www.w3.org/1999/xlink" content-type="dwc:verbatimCoordinates" xlink:type="simple"><named-content content-type="geo-json" specific-use="{&#34;type&#34;:&#34;Point&#34;,&#34;coordinates&#34;:[102.325361,13.413917]}" id="NCID0E6PAI" xlink:type="simple">13°24'50.1"N, 102°19'31.3"E</named-content></named-content>; <named-content xmlns:xlink="http://www.w3.org/1999/xlink" content-type="dwc:institutional_code" xlink:title="Chulalongkorn University Museum of Zoology" xlink:href="http://grbio.org/institution/chulalongkorn-university-museum-natural-history" xlink:type="simple">CUMZ</named-content> 16049; <bold>Chon Buri</bold>: • Wat Tham Khao Cha Ang On, Bo Thong; <named-content xmlns:xlink="http://www.w3.org/1999/xlink" content-type="dwc:verbatimCoordinates" xlink:type="simple"><named-content content-type="geo-json" specific-use="{&#34;type&#34;:&#34;Point&#34;,&#34;coordinates&#34;:[101.651556,13.209306]}" id="NCID0ENQAI" xlink:type="simple">13°12'33.5"N, 101°39'05.6"E</named-content></named-content>; CUM 16050; • Wat Khao Cha Ang, Bo Thong; <named-content xmlns:xlink="http://www.w3.org/1999/xlink" content-type="dwc:verbatimCoordinates" xlink:type="simple"><named-content content-type="geo-json" specific-use="{&#34;type&#34;:&#34;Point&#34;,&#34;coordinates&#34;:[101.581833,13.200250]}" id="NCID0EVQAI" xlink:type="simple">13°12'00.9"N, 101°34'54.6"E</named-content></named-content>; <named-content xmlns:xlink="http://www.w3.org/1999/xlink" content-type="dwc:institutional_code" xlink:title="Chulalongkorn University Museum of Zoology" xlink:href="http://grbio.org/institution/chulalongkorn-university-museum-natural-history" xlink:type="simple">CUMZ</named-content> 16051; <bold>Chanthaburi</bold>: • Khao Soi Dao Wildlife Sanctuary, Soi Dao; <named-content xmlns:xlink="http://www.w3.org/1999/xlink" content-type="dwc:verbatimCoordinates" xlink:type="simple"><named-content content-type="geo-json" specific-use="{&#34;type&#34;:&#34;Point&#34;,&#34;coordinates&#34;:[102.194306,13.104167]}" id="NCID0EDRAI" xlink:type="simple">13°06'15.0"N, 102°11'39.5"E</named-content></named-content>; <named-content xmlns:xlink="http://www.w3.org/1999/xlink" content-type="dwc:institutional_code" xlink:title="Chulalongkorn University Museum of Zoology" xlink:href="http://grbio.org/institution/chulalongkorn-university-museum-natural-history" xlink:type="simple">CUMZ</named-content> 16052; • Palm plantation near Quan Yin shrine, Makham; <named-content xmlns:xlink="http://www.w3.org/1999/xlink" content-type="dwc:verbatimCoordinates" xlink:type="simple"><named-content content-type="geo-json" specific-use="{&#34;type&#34;:&#34;Point&#34;,&#34;coordinates&#34;:[102.136861,12.727194]}" id="NCID0EPRAI" xlink:type="simple">12°43'37.9"N, 102°08'12.7"E</named-content></named-content>; <named-content xmlns:xlink="http://www.w3.org/1999/xlink" content-type="dwc:institutional_code" xlink:title="Chulalongkorn University Museum of Zoology" xlink:href="http://grbio.org/institution/chulalongkorn-university-museum-natural-history" xlink:type="simple">CUMZ</named-content> 16053; • Wat Laem Sadet, Tha Mai; <named-content xmlns:xlink="http://www.w3.org/1999/xlink" content-type="dwc:verbatimCoordinates" xlink:type="simple"><named-content content-type="geo-json" specific-use="{&#34;type&#34;:&#34;Point&#34;,&#34;coordinates&#34;:[101.890639,12.571917]}" id="NCID0E2RAI" xlink:type="simple">12°34'18.9"N, 101°53'26.3"E</named-content></named-content>; <named-content xmlns:xlink="http://www.w3.org/1999/xlink" content-type="dwc:institutional_code" xlink:title="Chulalongkorn University Museum of Zoology" xlink:href="http://grbio.org/institution/chulalongkorn-university-museum-natural-history" xlink:type="simple">CUMZ</named-content> 16054; • Trok Nong Waterfall, Khlung; <named-content xmlns:xlink="http://www.w3.org/1999/xlink" content-type="dwc:verbatimCoordinates" xlink:type="simple"><named-content content-type="geo-json" specific-use="{&#34;type&#34;:&#34;Point&#34;,&#34;coordinates&#34;:[102.237111,12.544333]}" id="NCID0EHSAI" xlink:type="simple">12°32'39.6"N, 102°14'13.6"E</named-content></named-content>; <named-content xmlns:xlink="http://www.w3.org/1999/xlink" content-type="dwc:institutional_code" xlink:title="Chulalongkorn University Museum of Zoology" xlink:href="http://grbio.org/institution/chulalongkorn-university-museum-natural-history" xlink:type="simple">CUMZ</named-content> 16055; <bold>Trat</bold>: • Trat 101 Hotel, Mueang Trat; <named-content xmlns:xlink="http://www.w3.org/1999/xlink" content-type="dwc:verbatimCoordinates" xlink:type="simple"><named-content content-type="geo-json" specific-use="{&#34;type&#34;:&#34;Point&#34;,&#34;coordinates&#34;:[102.511222,12.242056]}" id="NCID0EVSAI" xlink:type="simple">12°14'31.4"N, 102°30'40.4"E</named-content></named-content>; <named-content xmlns:xlink="http://www.w3.org/1999/xlink" content-type="dwc:institutional_code" xlink:title="Chulalongkorn University Museum of Zoology" xlink:href="http://grbio.org/institution/chulalongkorn-university-museum-natural-history" xlink:type="simple">CUMZ</named-content> 16056; • Koh Chang, Koh Chang; <named-content xmlns:xlink="http://www.w3.org/1999/xlink" content-type="dwc:verbatimCoordinates" xlink:type="simple"><named-content content-type="geo-json" specific-use="{&#34;type&#34;:&#34;Point&#34;,&#34;coordinates&#34;:[102.326972,12.060778]}" id="NCID0EBTAI" xlink:type="simple">12°03'38.8"N, 102°19'37.1"E</named-content></named-content>; <named-content xmlns:xlink="http://www.w3.org/1999/xlink" content-type="dwc:institutional_code" xlink:title="Chulalongkorn University Museum of Zoology" xlink:href="http://grbio.org/institution/chulalongkorn-university-museum-natural-history" xlink:type="simple">CUMZ</named-content> 16057; • Suanya Koh Kood resort &amp; spa, Koh Kood; <named-content xmlns:xlink="http://www.w3.org/1999/xlink" content-type="dwc:verbatimCoordinates" xlink:type="simple"><named-content content-type="geo-json" specific-use="{&#34;type&#34;:&#34;Point&#34;,&#34;coordinates&#34;:[102.534889,11.666361]}" id="NCID0ENTAI" xlink:type="simple">11°39'58.9"N, 102°32'05.6"E</named-content></named-content>; <named-content xmlns:xlink="http://www.w3.org/1999/xlink" content-type="dwc:institutional_code" xlink:title="Chulalongkorn University Museum of Zoology" xlink:href="http://grbio.org/institution/chulalongkorn-university-museum-natural-history" xlink:type="simple">CUMZ</named-content> 16058; <bold>Nakhon Nayok</bold>: • Ka Ang Waterfall, Ban Na; <named-content xmlns:xlink="http://www.w3.org/1999/xlink" content-type="dwc:verbatimCoordinates" xlink:type="simple"><named-content content-type="geo-json" specific-use="{&#34;type&#34;:&#34;Point&#34;,&#34;coordinates&#34;:[101.131389,14.343056]}" id="NCID0E2TAI" xlink:type="simple">14°20'35.0"N, 101°07'53.0"E</named-content></named-content>; <named-content xmlns:xlink="http://www.w3.org/1999/xlink" content-type="dwc:institutional_code" xlink:title="Chulalongkorn University Museum of Zoology" xlink:href="http://grbio.org/institution/chulalongkorn-university-museum-natural-history" xlink:type="simple">CUMZ</named-content> 16059; <bold>Bangkok</bold>: • Chulalongkorn University, Pathum Wan; <named-content xmlns:xlink="http://www.w3.org/1999/xlink" content-type="dwc:verbatimCoordinates" xlink:type="simple"><named-content content-type="geo-json" specific-use="{&#34;type&#34;:&#34;Point&#34;,&#34;coordinates&#34;:[100.530250,13.737639]}" id="NCID0EJUAI" xlink:type="simple">13°44'15.5"N, 100°31'48.9"E</named-content></named-content>; <named-content xmlns:xlink="http://www.w3.org/1999/xlink" content-type="dwc:institutional_code" xlink:title="Chulalongkorn University Museum of Zoology" xlink:href="http://grbio.org/institution/chulalongkorn-university-museum-natural-history" xlink:type="simple">CUMZ</named-content> 16060; <bold>Kanchanaburi</bold>: • Tham Khao Noi Bureau of Monks, Thong Pha Phum; <named-content xmlns:xlink="http://www.w3.org/1999/xlink" content-type="dwc:verbatimCoordinates" xlink:type="simple"><named-content content-type="geo-json" specific-use="{&#34;type&#34;:&#34;Point&#34;,&#34;coordinates&#34;:[98.525389,14.698361]}" id="NCID0EXUAI" xlink:type="simple">14°41'54.1"N, 98°31'31.4"E</named-content></named-content>; <named-content xmlns:xlink="http://www.w3.org/1999/xlink" content-type="dwc:institutional_code" xlink:title="Chulalongkorn University Museum of Zoology" xlink:href="http://grbio.org/institution/chulalongkorn-university-museum-natural-history" xlink:type="simple">CUMZ</named-content> 16061; • Pilok, Thong Pha Phum; <named-content xmlns:xlink="http://www.w3.org/1999/xlink" content-type="dwc:verbatimCoordinates" xlink:type="simple"><named-content content-type="geo-json" specific-use="{&#34;type&#34;:&#34;Point&#34;,&#34;coordinates&#34;:[98.384472,14.671194]}" id="NCID0EDVAI" xlink:type="simple">14°40'16.3"N, 98°23'04.1"E</named-content></named-content>; <named-content xmlns:xlink="http://www.w3.org/1999/xlink" content-type="dwc:institutional_code" xlink:title="Chulalongkorn University Museum of Zoology" xlink:href="http://grbio.org/institution/chulalongkorn-university-museum-natural-history" xlink:type="simple">CUMZ</named-content> 16086; • Tham Than Lot, Si Sawat; <named-content xmlns:xlink="http://www.w3.org/1999/xlink" content-type="dwc:verbatimCoordinates" xlink:type="simple"><named-content content-type="geo-json" specific-use="{&#34;type&#34;:&#34;Point&#34;,&#34;coordinates&#34;:[99.288639,14.671472]}" id="NCID0EPVAI" xlink:type="simple">14°40'17.3"N, 99°17'19.1"E</named-content></named-content>; <named-content xmlns:xlink="http://www.w3.org/1999/xlink" content-type="dwc:institutional_code" xlink:title="Chulalongkorn University Museum of Zoology" xlink:href="http://grbio.org/institution/chulalongkorn-university-museum-natural-history" xlink:type="simple">CUMZ</named-content> 16062; • Wat Pa Tham Pha Dang, Thong Pha Phum; <named-content xmlns:xlink="http://www.w3.org/1999/xlink" content-type="dwc:verbatimCoordinates" xlink:type="simple"><named-content content-type="geo-json" specific-use="{&#34;type&#34;:&#34;Point&#34;,&#34;coordinates&#34;:[98.658833,14.645444]}" id="NCID0E2VAI" xlink:type="simple">14°38'43.6"N, 98°39'31.8"E</named-content></named-content>; <named-content xmlns:xlink="http://www.w3.org/1999/xlink" content-type="dwc:institutional_code" xlink:title="Chulalongkorn University Museum of Zoology" xlink:href="http://grbio.org/institution/chulalongkorn-university-museum-natural-history" xlink:type="simple">CUMZ</named-content> 16063; • Srinakarin Dam, Si Sawat; <named-content xmlns:xlink="http://www.w3.org/1999/xlink" content-type="dwc:verbatimCoordinates" xlink:type="simple"><named-content content-type="geo-json" specific-use="{&#34;type&#34;:&#34;Point&#34;,&#34;coordinates&#34;:[99.126028,14.407278]}" id="NCID0EHWAI" xlink:type="simple">14°24'26.2"N, 99°07'33.7"E</named-content></named-content>; <named-content xmlns:xlink="http://www.w3.org/1999/xlink" content-type="dwc:institutional_code" xlink:title="Chulalongkorn University Museum of Zoology" xlink:href="http://grbio.org/institution/chulalongkorn-university-museum-natural-history" xlink:type="simple">CUMZ</named-content> 16064; • Hellfire Pass, Sai Yok; <named-content xmlns:xlink="http://www.w3.org/1999/xlink" content-type="dwc:verbatimCoordinates" xlink:type="simple"><named-content content-type="geo-json" specific-use="{&#34;type&#34;:&#34;Point&#34;,&#34;coordinates&#34;:[98.930611,14.380361]}" id="NCID0ETWAI" xlink:type="simple">14°22'49.3"N, 98°55'50.2"E</named-content></named-content>; <named-content xmlns:xlink="http://www.w3.org/1999/xlink" content-type="dwc:institutional_code" xlink:title="Chulalongkorn University Museum of Zoology" xlink:href="http://grbio.org/institution/chulalongkorn-university-museum-natural-history" xlink:type="simple">CUMZ</named-content> 16065; • Wat Pu Ta Khian, Sai Yok; <named-content xmlns:xlink="http://www.w3.org/1999/xlink" content-type="dwc:verbatimCoordinates" xlink:type="simple"><named-content content-type="geo-json" specific-use="{&#34;type&#34;:&#34;Point&#34;,&#34;coordinates&#34;:[99.008028,14.289500]}" id="NCID0E6WAI" xlink:type="simple">14°17'22.2"N, 99°00'28.9"E</named-content></named-content>; <named-content xmlns:xlink="http://www.w3.org/1999/xlink" content-type="dwc:institutional_code" xlink:title="Chulalongkorn University Museum of Zoology" xlink:href="http://grbio.org/institution/chulalongkorn-university-museum-natural-history" xlink:type="simple">CUMZ</named-content> 16066; • Tham Krasae, Sai Yok; <named-content xmlns:xlink="http://www.w3.org/1999/xlink" content-type="dwc:verbatimCoordinates" xlink:type="simple"><named-content content-type="geo-json" specific-use="{&#34;type&#34;:&#34;Point&#34;,&#34;coordinates&#34;:[99.166556,14.105222]}" id="NCID0ELXAI" xlink:type="simple">14°06'18.8"N, 99°09'59.6"E</named-content></named-content>; <named-content xmlns:xlink="http://www.w3.org/1999/xlink" content-type="dwc:institutional_code" xlink:title="Chulalongkorn University Museum of Zoology" xlink:href="http://grbio.org/institution/chulalongkorn-university-museum-natural-history" xlink:type="simple">CUMZ</named-content> 16067; <bold>Phetchaburi</bold>: • Wat Khao Bandai, Nong Ya Plong; <named-content xmlns:xlink="http://www.w3.org/1999/xlink" content-type="dwc:verbatimCoordinates" xlink:type="simple"><named-content content-type="geo-json" specific-use="{&#34;type&#34;:&#34;Point&#34;,&#34;coordinates&#34;:[99.689250,13.235972]}" id="NCID0EZXAI" xlink:type="simple">13°14'09.5"N, 99°41'21.3"E</named-content></named-content>; <named-content xmlns:xlink="http://www.w3.org/1999/xlink" content-type="dwc:institutional_code" xlink:title="Chulalongkorn University Museum of Zoology" xlink:href="http://grbio.org/institution/chulalongkorn-university-museum-natural-history" xlink:type="simple">CUMZ</named-content> 16068; • Ban Aob Fha Resort, Kaeng Krachan; <named-content xmlns:xlink="http://www.w3.org/1999/xlink" content-type="dwc:verbatimCoordinates" xlink:type="simple"><named-content content-type="geo-json" specific-use="{&#34;type&#34;:&#34;Point&#34;,&#34;coordinates&#34;:[99.648556,12.898722]}" id="NCID0EFYAI" xlink:type="simple">12°53'55.4"N, 99°38'54.8"E</named-content></named-content>; <named-content xmlns:xlink="http://www.w3.org/1999/xlink" content-type="dwc:institutional_code" xlink:title="Chulalongkorn University Museum of Zoology" xlink:href="http://grbio.org/institution/chulalongkorn-university-museum-natural-history" xlink:type="simple">CUMZ</named-content> 16069; <bold>Prachuap Khiri Khan</bold>: • Wat Tham Khao Mai Ruak, Thap Sakae; <named-content xmlns:xlink="http://www.w3.org/1999/xlink" content-type="dwc:verbatimCoordinates" xlink:type="simple"><named-content content-type="geo-json" specific-use="{&#34;type&#34;:&#34;Point&#34;,&#34;coordinates&#34;:[99.605139,11.428611]}" id="NCID0ETYAI" xlink:type="simple">11°25'43.0"N, 99°36'18.5"E</named-content></named-content>; <named-content xmlns:xlink="http://www.w3.org/1999/xlink" content-type="dwc:institutional_code" xlink:title="Chulalongkorn University Museum of Zoology" xlink:href="http://grbio.org/institution/chulalongkorn-university-museum-natural-history" xlink:type="simple">CUMZ</named-content> 16070; <bold>Chumphon</bold>: • Tham Pisadan Monastery, Pathio; <named-content xmlns:xlink="http://www.w3.org/1999/xlink" content-type="dwc:verbatimCoordinates" xlink:type="simple"><named-content content-type="geo-json" specific-use="{&#34;type&#34;:&#34;Point&#34;,&#34;coordinates&#34;:[99.229861,10.759889]}" id="NCID0EBZAI" xlink:type="simple">10°45'35.6"N, 99°13'47.5"E</named-content></named-content>; <named-content xmlns:xlink="http://www.w3.org/1999/xlink" content-type="dwc:institutional_code" xlink:title="Chulalongkorn University Museum of Zoology" xlink:href="http://grbio.org/institution/chulalongkorn-university-museum-natural-history" xlink:type="simple">CUMZ</named-content> 16071, 16072; • Tham Rub Ror, Tha Sae; <named-content xmlns:xlink="http://www.w3.org/1999/xlink" content-type="dwc:verbatimCoordinates" xlink:type="simple"><named-content content-type="geo-json" specific-use="{&#34;type&#34;:&#34;Point&#34;,&#34;coordinates&#34;:[99.113111,10.623917]}" id="NCID0ENZAI" xlink:type="simple">10°37'26.1"N, 99°06'47.2"E</named-content></named-content>; <named-content xmlns:xlink="http://www.w3.org/1999/xlink" content-type="dwc:institutional_code" xlink:title="Chulalongkorn University Museum of Zoology" xlink:href="http://grbio.org/institution/chulalongkorn-university-museum-natural-history" xlink:type="simple">CUMZ</named-content> 16073; <bold>Ranong</bold>: • Tham Phra Khayang, Kra Buri; <named-content xmlns:xlink="http://www.w3.org/1999/xlink" content-type="dwc:verbatimCoordinates" xlink:type="simple"><named-content content-type="geo-json" specific-use="{&#34;type&#34;:&#34;Point&#34;,&#34;coordinates&#34;:[98.764750,10.326833]}" id="NCID0E2ZAI" xlink:type="simple">10°19'36.6"N, 98°45'53.1"E</named-content></named-content>; <named-content xmlns:xlink="http://www.w3.org/1999/xlink" content-type="dwc:institutional_code" xlink:title="Chulalongkorn University Museum of Zoology" xlink:href="http://grbio.org/institution/chulalongkorn-university-museum-natural-history" xlink:type="simple">CUMZ</named-content> 16074; • Baan Cueng Kao, Mueang Ranong; <named-content xmlns:xlink="http://www.w3.org/1999/xlink" content-type="dwc:verbatimCoordinates" xlink:type="simple"><named-content content-type="geo-json" specific-use="{&#34;type&#34;:&#34;Point&#34;,&#34;coordinates&#34;:[98.633806,9.943444]}" id="NCID0EH1AI" xlink:type="simple">9°56'36.4"N, 98°38'01.7"E</named-content></named-content>; <named-content xmlns:xlink="http://www.w3.org/1999/xlink" content-type="dwc:institutional_code" xlink:title="Chulalongkorn University Museum of Zoology" xlink:href="http://grbio.org/institution/chulalongkorn-university-museum-natural-history" xlink:type="simple">CUMZ</named-content> 16084; <bold>Surat Thani</bold>: • Khao Sok Evergreen House, Phanom; <named-content xmlns:xlink="http://www.w3.org/1999/xlink" content-type="dwc:verbatimCoordinates" xlink:type="simple"><named-content content-type="geo-json" specific-use="{&#34;type&#34;:&#34;Point&#34;,&#34;coordinates&#34;:[98.545278,8.914944]}" id="NCID0EV1AI" xlink:type="simple">8°54'53.8"N, 98°32'43.0"E</named-content></named-content>; <named-content xmlns:xlink="http://www.w3.org/1999/xlink" content-type="dwc:institutional_code" xlink:title="Chulalongkorn University Museum of Zoology" xlink:href="http://grbio.org/institution/chulalongkorn-university-museum-natural-history" xlink:type="simple">CUMZ</named-content> 16075; • Khao Sok River Home Resort, Phanom; <named-content xmlns:xlink="http://www.w3.org/1999/xlink" content-type="dwc:verbatimCoordinates" xlink:type="simple"><named-content content-type="geo-json" specific-use="{&#34;type&#34;:&#34;Point&#34;,&#34;coordinates&#34;:[98.705917,8.850639]}" id="NCID0EB2AI" xlink:type="simple">8°51'02.3"N, 98°42'21.3"E</named-content></named-content>; <named-content xmlns:xlink="http://www.w3.org/1999/xlink" content-type="dwc:institutional_code" xlink:title="Chulalongkorn University Museum of Zoology" xlink:href="http://grbio.org/institution/chulalongkorn-university-museum-natural-history" xlink:type="simple">CUMZ</named-content> 16076; • Pa Dang, Chai Buri; <named-content xmlns:xlink="http://www.w3.org/1999/xlink" content-type="dwc:verbatimCoordinates" xlink:type="simple"><named-content content-type="geo-json" specific-use="{&#34;type&#34;:&#34;Point&#34;,&#34;coordinates&#34;:[98.977500,8.492306]}" id="NCID0EN2AI" xlink:type="simple">8°29'32.3"N, 98°58'39.0"E</named-content></named-content>; <named-content xmlns:xlink="http://www.w3.org/1999/xlink" content-type="dwc:institutional_code" xlink:title="Chulalongkorn University Museum of Zoology" xlink:href="http://grbio.org/institution/chulalongkorn-university-museum-natural-history" xlink:type="simple">CUMZ</named-content> 16077; <bold>Krabi</bold>: • Wat Tham Prasat Nalakiring, Plai Phraya; <named-content xmlns:xlink="http://www.w3.org/1999/xlink" content-type="dwc:verbatimCoordinates" xlink:type="simple"><named-content content-type="geo-json" specific-use="{&#34;type&#34;:&#34;Point&#34;,&#34;coordinates&#34;:[98.862250,8.558472]}" id="NCID0E22AI" xlink:type="simple">8°33'30.5"N, 98°51'44.1"E</named-content></named-content>; <named-content xmlns:xlink="http://www.w3.org/1999/xlink" content-type="dwc:institutional_code" xlink:title="Chulalongkorn University Museum of Zoology" xlink:href="http://grbio.org/institution/chulalongkorn-university-museum-natural-history" xlink:type="simple">CUMZ</named-content> 16078; • Tham Khlang, Ao Luek; <named-content xmlns:xlink="http://www.w3.org/1999/xlink" content-type="dwc:verbatimCoordinates" xlink:type="simple"><named-content content-type="geo-json" specific-use="{&#34;type&#34;:&#34;Point&#34;,&#34;coordinates&#34;:[98.745528,8.338278]}" id="NCID0EH3AI" xlink:type="simple">8°20'17.8"N, 98°44'43.9"E</named-content></named-content>; <named-content xmlns:xlink="http://www.w3.org/1999/xlink" content-type="dwc:institutional_code" xlink:title="Chulalongkorn University Museum of Zoology" xlink:href="http://grbio.org/institution/chulalongkorn-university-museum-natural-history" xlink:type="simple">CUMZ</named-content> 16079; <bold>Trang</bold>: • Wat Khao Lak Jan, Mueang Trang; <named-content xmlns:xlink="http://www.w3.org/1999/xlink" content-type="dwc:verbatimCoordinates" xlink:type="simple"><named-content content-type="geo-json" specific-use="{&#34;type&#34;:&#34;Point&#34;,&#34;coordinates&#34;:[99.729528,7.703944]}" id="NCID0EV3AI" xlink:type="simple">7°42'14.2"N, 99°43'46.3"E</named-content></named-content>; <named-content xmlns:xlink="http://www.w3.org/1999/xlink" content-type="dwc:institutional_code" xlink:title="Chulalongkorn University Museum of Zoology" xlink:href="http://grbio.org/institution/chulalongkorn-university-museum-natural-history" xlink:type="simple">CUMZ</named-content> 16080; <bold>Satun</bold>: • Khao Toh Payawang, Mueang Satun; <named-content xmlns:xlink="http://www.w3.org/1999/xlink" content-type="dwc:verbatimCoordinates" xlink:type="simple"><named-content content-type="geo-json" specific-use="{&#34;type&#34;:&#34;Point&#34;,&#34;coordinates&#34;:[100.061972,6.627611]}" id="NCID0ED4AI" xlink:type="simple">6°37'39.4"N, 100°03'43.1"E</named-content></named-content>; <named-content xmlns:xlink="http://www.w3.org/1999/xlink" content-type="dwc:institutional_code" xlink:title="Chulalongkorn University Museum of Zoology" xlink:href="http://grbio.org/institution/chulalongkorn-university-museum-natural-history" xlink:type="simple">CUMZ</named-content> 16085; <bold>Pattani</bold>: • Chabang Tiko, Mueang Pattani; <named-content xmlns:xlink="http://www.w3.org/1999/xlink" content-type="dwc:verbatimCoordinates" xlink:type="simple"><named-content content-type="geo-json" specific-use="{&#34;type&#34;:&#34;Point&#34;,&#34;coordinates&#34;:[101.253389,6.857583]}" id="NCID0ER4AI" xlink:type="simple">6°51'27.3"N, 101°15'12.2"E</named-content></named-content>; <named-content xmlns:xlink="http://www.w3.org/1999/xlink" content-type="dwc:institutional_code" xlink:title="Chulalongkorn University Museum of Zoology" xlink:href="http://grbio.org/institution/chulalongkorn-university-museum-natural-history" xlink:type="simple">CUMZ</named-content> 16081, 16082.</p></tp:treatment-sec><tp:treatment-sec sec-type="diagnosis" id="SECID0E14AI"><title>Diagnosis.</title><p>Notum pale to dark brown with random tiny blackish spots and median dorsal line visible. Hyponotum and foot paler in colour, and with scattered pale blackish spots. Penis clavated with honeycomb-like glans; vas deferens opens at peak. Penial tubules consist of 19–29 long tubules and two short tubules.</p></tp:treatment-sec><tp:treatment-sec sec-type="description" id="SECID0E64AI"><title>External characteristics.</title><p><bold><italic>Preserved specimen</italic>.</bold> Notum pale to dark brown colour with scattered tiny blackish spots. Body elongated ovate, 24–77 mm (mean 48.9 ± 10.0 mm) long and 9–28 mm (mean 14.8 ± 3.8 mm) wide. Some specimens with larger blackish spots scattered along left and right sides of notum. Median dorsal line thin and narrow, and a paler colour than notum. Hyponotum varies from pale yellow to beige or pale brown and with scattered tiny pale blackish spots. Foot pale yellow to beige, and narrower (width 2.0–7.0 mm, mean 3.4 ± 1.0 mm) than right hyponotum width. Male genital pore located closed to base of right lower-tentacle. Female genital pore located approximately midway of body on right hyponotum (Figs <xref ref-type="fig" rid="F5">5A</xref>, <xref ref-type="fig" rid="F6">6A, D</xref>).</p><p><bold><italic>Live specimen</italic>.</bold> Notum pale to dark brown and with scattered tiny blackish spots. Median dorsal line thin and pale colour. Hyponotum varies from beige to pale brown colour, and with scattered pale blackish spots. Foot beige (Fig. <xref ref-type="fig" rid="F4">4A</xref>).</p><fig id="F4" position="float" orientation="portrait"><object-id xmlns:xlink="http://www.w3.org/1999/xlink" content-type="doi" xlink:type="simple">10.3897/zookeys.1212.126624.figure4</object-id><object-id xmlns:xlink="http://www.w3.org/1999/xlink" content-type="arpha" xlink:type="simple">2E95FE05-1E67-5352-B5CE-4547F8CF3EF4</object-id><label>Figure 4.</label><caption><p>Living slugs <bold>A</bold><italic><tp:taxon-name><tp:taxon-name-part taxon-name-part-type="genus" reg="Valiguna">Valiguna</tp:taxon-name-part><tp:taxon-name-part taxon-name-part-type="species" reg="siamensis">siamensis</tp:taxon-name-part></tp:taxon-name></italic>, specimen <named-content xmlns:xlink="http://www.w3.org/1999/xlink" content-type="dwc:institutional_code" xlink:title="Chulalongkorn University Museum of Zoology" xlink:href="http://grbio.org/institution/chulalongkorn-university-museum-natural-history" xlink:type="simple">CUMZ</named-content> 16038 from Khon Kaen (length ~ 60 mm) <bold>B</bold><italic><tp:taxon-name><tp:taxon-name-part taxon-name-part-type="genus" reg="Valiguna">V.</tp:taxon-name-part><tp:taxon-name-part taxon-name-part-type="species" reg="semicerina">semicerina</tp:taxon-name-part></tp:taxon-name></italic> sp. nov., holotype <named-content xmlns:xlink="http://www.w3.org/1999/xlink" content-type="dwc:institutional_code" xlink:title="Chulalongkorn University Museum of Zoology" xlink:href="http://grbio.org/institution/chulalongkorn-university-museum-natural-history" xlink:type="simple">CUMZ</named-content> 16087 from type locality (length ~ 34 mm), and <bold>C</bold><italic><tp:taxon-name><tp:taxon-name-part taxon-name-part-type="genus" reg="Valiguna">V.</tp:taxon-name-part><tp:taxon-name-part taxon-name-part-type="species" reg="crispa">crispa</tp:taxon-name-part></tp:taxon-name></italic> sp. nov., holotype <named-content xmlns:xlink="http://www.w3.org/1999/xlink" content-type="dwc:institutional_code" xlink:title="Chulalongkorn University Museum of Zoology" xlink:href="http://grbio.org/institution/chulalongkorn-university-museum-natural-history" xlink:type="simple">CUMZ</named-content> 16094 from type locality (length ~ 28 mm). Dorsal view (left) and ventral view (right).</p></caption><graphic xmlns:xlink="http://www.w3.org/1999/xlink" xlink:href="zookeys-1212-079_article-126624__-g004.jpg" position="float" orientation="portrait" xlink:type="simple" id="oo_1133680.jpg"><uri content-type="original_file" xlink:type="simple">https://binary.pensoft.net/fig/1133680</uri></graphic></fig><p><bold><italic>Genital organs</italic>.</bold> Penis acropleurocaulis type; penis base (<abbrev xmlns:xlink="http://www.w3.org/1999/xlink" xlink:title="penis base" id="ABBRID0E6BBI" xlink:type="simple">pb</abbrev>) cylindrical and relatively long. Penis glans (<abbrev xmlns:xlink="http://www.w3.org/1999/xlink" xlink:title="penis glans" id="ABBRID0EDCBI" xlink:type="simple">gn</abbrev>) starts from distal extremity of penis base, short cylindrical shaped, honeycomb formation at distal extremity, and bending forming pointed peak. Vas deferens (<abbrev xmlns:xlink="http://www.w3.org/1999/xlink" xlink:title="vas deferens" id="ABBRID0EHCBI" xlink:type="simple">vd</abbrev>) opens at tip of peak. Peak (<abbrev xmlns:xlink="http://www.w3.org/1999/xlink" xlink:title="peak; in whose extremity deferens opens" id="ABBRID0ELCBI" xlink:type="simple">pk</abbrev>) cylindrical shaped and located at lateral side of penis glans (Figs <xref ref-type="fig" rid="F5">5B</xref>, <xref ref-type="fig" rid="F6">6B</xref>). Young specimens with smooth cylindrical penis (without honeycomb formation; Fig. <xref ref-type="fig" rid="F6">6E</xref>). Penial gland with conical papilla (<abbrev xmlns:xlink="http://www.w3.org/1999/xlink" xlink:title="papilla" id="ABBRID0E2CBI" xlink:type="simple">pa</abbrev>). Penial tubules: 19–29 long tubules (<abbrev xmlns:xlink="http://www.w3.org/1999/xlink" xlink:title="long tubule" id="ABBRID0E6CBI" xlink:type="simple">lt</abbrev>) and two short tubules (<abbrev xmlns:xlink="http://www.w3.org/1999/xlink" xlink:title="short tubules" id="ABBRID0EDDBI" xlink:type="simple">st</abbrev>). Two long tubules appear distally bifurcated in some specimens (Figs <xref ref-type="fig" rid="F5">5C</xref>, <xref ref-type="fig" rid="F6">6C</xref>).</p><fig id="F5" position="float" orientation="portrait"><object-id xmlns:xlink="http://www.w3.org/1999/xlink" content-type="doi" xlink:type="simple">10.3897/zookeys.1212.126624.figure5</object-id><object-id xmlns:xlink="http://www.w3.org/1999/xlink" content-type="arpha" xlink:type="simple">8AC86DBB-F2F1-5491-B3DC-91F28AE2536A</object-id><label>Figure 5.</label><caption><p><italic><tp:taxon-name><tp:taxon-name-part taxon-name-part-type="genus" reg="Valiguna">Valiguna</tp:taxon-name-part><tp:taxon-name-part taxon-name-part-type="species" reg="siamensis">siamensis</tp:taxon-name-part></tp:taxon-name></italic><named-content xmlns:xlink="http://www.w3.org/1999/xlink" content-type="dwc:institutional_code" xlink:title="Chulalongkorn University Museum of Zoology" xlink:href="http://grbio.org/institution/chulalongkorn-university-museum-natural-history" xlink:type="simple">CUMZ</named-content> 16054 from Chanthaburi <bold>A</bold> dorsal and ventral views <bold>B</bold> penis <bold>C</bold> penial gland and penial tubules <bold>D</bold> dorsal and ventral views of female genitalia, and <bold>E</bold> inset of female genitalia.</p></caption><graphic xmlns:xlink="http://www.w3.org/1999/xlink" xlink:href="zookeys-1212-079_article-126624__-g005.jpg" position="float" orientation="portrait" xlink:type="simple" id="oo_1133681.jpg"><uri content-type="original_file" xlink:type="simple">https://binary.pensoft.net/fig/1133681</uri></graphic></fig><fig id="F6" position="float" orientation="portrait"><object-id xmlns:xlink="http://www.w3.org/1999/xlink" content-type="doi" xlink:type="simple">10.3897/zookeys.1212.126624.figure6</object-id><object-id xmlns:xlink="http://www.w3.org/1999/xlink" content-type="arpha" xlink:type="simple">9DCEF973-1FA3-5ED5-A09D-80B18CFD8CAC</object-id><label>Figure 6.</label><caption><p><bold>A–C</bold><italic><tp:taxon-name><tp:taxon-name-part taxon-name-part-type="genus" reg="Valiguna">Valiguna</tp:taxon-name-part><tp:taxon-name-part taxon-name-part-type="species" reg="siamensis">siamensis</tp:taxon-name-part></tp:taxon-name></italic>, specimen <named-content xmlns:xlink="http://www.w3.org/1999/xlink" content-type="dwc:institutional_code" xlink:title="Chulalongkorn University Museum of Zoology" xlink:href="http://grbio.org/institution/chulalongkorn-university-museum-natural-history" xlink:type="simple">CUMZ</named-content> 16068 from Phetchaburi (topotype) and <bold>D, E</bold> specimen <named-content xmlns:xlink="http://www.w3.org/1999/xlink" content-type="dwc:institutional_code" xlink:title="Chulalongkorn University Museum of Zoology" xlink:href="http://grbio.org/institution/chulalongkorn-university-museum-natural-history" xlink:type="simple">CUMZ</named-content> 16060 from Bangkok. <bold>A, D</bold> dorsal and ventral views <bold>B, E</bold> penis of adult (<bold>B</bold>) and immature (<bold>E</bold>), and <bold>C</bold> penial gland and penial tubules.</p></caption><graphic xmlns:xlink="http://www.w3.org/1999/xlink" xlink:href="zookeys-1212-079_article-126624__-g006.jpg" position="float" orientation="portrait" xlink:type="simple" id="oo_1133682.jpg"><uri content-type="original_file" xlink:type="simple">https://binary.pensoft.net/fig/1133682</uri></graphic></fig><p>Bursa copulatrix duct (<abbrev xmlns:xlink="http://www.w3.org/1999/xlink" xlink:title="duct of bursa copulatrix" id="ABBRID0EXGBI" xlink:type="simple">db</abbrev>) pyriform shaped, expanded in middle region, and then tapering to narrow tube on both ends. Bursa copulatrix (<abbrev xmlns:xlink="http://www.w3.org/1999/xlink" xlink:title="bursa copulatrix" id="ABBRID0E2GBI" xlink:type="simple">bc</abbrev>) almost circular shaped and connected to bursa copulatrix duct. Oviduct (<abbrev xmlns:xlink="http://www.w3.org/1999/xlink" xlink:title="oviduct" id="ABBRID0E6GBI" xlink:type="simple">ov</abbrev>) and albumen gland (<abbrev xmlns:xlink="http://www.w3.org/1999/xlink" xlink:title="albumen gland" id="ABBRID0EDHBI" xlink:type="simple">ag</abbrev>) extremely enlarged, soft lobulated, and tufted; oviduct opened at female genital pore (<abbrev xmlns:xlink="http://www.w3.org/1999/xlink" xlink:title="female genital pore" id="ABBRID0EHHBI" xlink:type="simple">fg</abbrev>). Distal (<abbrev xmlns:xlink="http://www.w3.org/1999/xlink" xlink:title="distal posterior deferens" id="ABBRID0ELHBI" xlink:type="simple">dd</abbrev>) and proximal (<abbrev xmlns:xlink="http://www.w3.org/1999/xlink" xlink:title="proximal posterior deferens" id="ABBRID0EPHBI" xlink:type="simple">pd</abbrev>) posterior deferens inserted into somewhat oval-shaped prostate gland (<abbrev xmlns:xlink="http://www.w3.org/1999/xlink" xlink:title="prostate gland" id="ABBRID0ETHBI" xlink:type="simple">pr</abbrev>). Middle deferens (<abbrev xmlns:xlink="http://www.w3.org/1999/xlink" xlink:title="middle deferens" id="ABBRID0EXHBI" xlink:type="simple">md</abbrev>) penetrates into thick muscular right hyponotum then emerges near male genital pore (<abbrev xmlns:xlink="http://www.w3.org/1999/xlink" xlink:title="male genital pore" id="ABBRID0E2HBI" xlink:type="simple">mg</abbrev>) before inserting into penis. Canalis junctor (<abbrev xmlns:xlink="http://www.w3.org/1999/xlink" xlink:title="canalis junctor" id="ABBRID0E6HBI" xlink:type="simple">cj</abbrev>) penetrated almost at middle of bursa copulatrix duct. Fertilisation complex (<abbrev xmlns:xlink="http://www.w3.org/1999/xlink" xlink:title="fertilisation complex" id="ABBRID0EDIBI" xlink:type="simple">fc</abbrev>) short and small tube; seminal vesicle (<abbrev xmlns:xlink="http://www.w3.org/1999/xlink" xlink:title="seminal vesicle" id="ABBRID0EHIBI" xlink:type="simple">sv</abbrev>) thin and curly, and attached to albumen gland with thin connective tissue. Spermioduct (<abbrev xmlns:xlink="http://www.w3.org/1999/xlink" xlink:title="spermioduct" id="ABBRID0ELIBI" xlink:type="simple">sd</abbrev>) thin, unconvoluted, and contracts into numerous small globular hermaphroditic gland subunits. Hermaphroditic gland (<abbrev xmlns:xlink="http://www.w3.org/1999/xlink" xlink:title="hermaphroditic gland" id="ABBRID0EPIBI" xlink:type="simple">hg</abbrev>) consists of many small subunits (Figs <xref ref-type="fig" rid="F3">3B</xref>, <xref ref-type="fig" rid="F5">5D, E</xref>).</p><p><bold><italic>Radula</italic>.</bold> Teeth arranged in nearly straight rows, each row containing ~ 100 teeth with half row formula 1–49. Central teeth very small and unicuspid. Lateral and marginal teeth not differentiated, monocuspid, large triangular shaped, and with slightly pointed cusp. From inner to outer, lateromarginal teeth gradually narrower, smaller, and rather pointed cusp, and outermost teeth relatively small (Fig. <xref ref-type="fig" rid="F7">7A</xref>).</p><fig id="F7" position="float" orientation="portrait"><object-id xmlns:xlink="http://www.w3.org/1999/xlink" content-type="doi" xlink:type="simple">10.3897/zookeys.1212.126624.figure7</object-id><object-id xmlns:xlink="http://www.w3.org/1999/xlink" content-type="arpha" xlink:type="simple">3D485343-F6AF-5E4C-91BD-5C9D3887D541</object-id><label>Figure 7.</label><caption><p><abbrev xmlns:xlink="http://www.w3.org/1999/xlink" xlink:title="scanning electron microscopy" id="ABBRID0ETJBI" xlink:type="simple">SEM</abbrev> images of radula <bold>A</bold><italic><tp:taxon-name><tp:taxon-name-part taxon-name-part-type="genus" reg="Valiguna">Valiguna</tp:taxon-name-part><tp:taxon-name-part taxon-name-part-type="species" reg="siamensis">siamensis</tp:taxon-name-part></tp:taxon-name></italic>, specimen <named-content xmlns:xlink="http://www.w3.org/1999/xlink" content-type="dwc:institutional_code" xlink:title="Chulalongkorn University Museum of Zoology" xlink:href="http://grbio.org/institution/chulalongkorn-university-museum-natural-history" xlink:type="simple">CUMZ</named-content> 16054 from Chanthaburi <bold>B</bold><italic><tp:taxon-name><tp:taxon-name-part taxon-name-part-type="genus" reg="Valiguna">V.</tp:taxon-name-part><tp:taxon-name-part taxon-name-part-type="species" reg="semicerina">semicerina</tp:taxon-name-part></tp:taxon-name></italic> sp. nov., holotype <named-content xmlns:xlink="http://www.w3.org/1999/xlink" content-type="dwc:institutional_code" xlink:title="Chulalongkorn University Museum of Zoology" xlink:href="http://grbio.org/institution/chulalongkorn-university-museum-natural-history" xlink:type="simple">CUMZ</named-content> 16087 from type locality, and <bold>C</bold><italic><tp:taxon-name><tp:taxon-name-part taxon-name-part-type="genus" reg="Valiguna">V.</tp:taxon-name-part><tp:taxon-name-part taxon-name-part-type="species" reg="crispa">crispa</tp:taxon-name-part></tp:taxon-name></italic> sp. nov., holotype <named-content xmlns:xlink="http://www.w3.org/1999/xlink" content-type="dwc:institutional_code" xlink:title="Chulalongkorn University Museum of Zoology" xlink:href="http://grbio.org/institution/chulalongkorn-university-museum-natural-history" xlink:type="simple">CUMZ</named-content> 16094 from type locality. Central tooth indicated by ‘C’.</p></caption><graphic xmlns:xlink="http://www.w3.org/1999/xlink" xlink:href="zookeys-1212-079_article-126624__-g007.jpg" position="float" orientation="portrait" xlink:type="simple" id="oo_1133683.jpg"><uri content-type="original_file" xlink:type="simple">https://binary.pensoft.net/fig/1133683</uri></graphic></fig></tp:treatment-sec><tp:treatment-sec sec-type="distribution" id="SECID0EYLBI"><title>Distribution.</title><p><italic><tp:taxon-name><tp:taxon-name-part taxon-name-part-type="genus" reg="Valiguna">Valiguna</tp:taxon-name-part><tp:taxon-name-part taxon-name-part-type="species" reg="siamensis">siamensis</tp:taxon-name-part></tp:taxon-name></italic> occurs throughout Thailand and some have been reported from Cambodia, Laos, Myanmar, southern China, and Sri Lanka (<xref ref-type="bibr" rid="B57">Rochebrune 1882a</xref>, <xref ref-type="bibr" rid="B58">b</xref>; <xref ref-type="bibr" rid="B21">Gomes et al. 2008</xref>; <xref ref-type="bibr" rid="B33">Inkhavilay et al. 2019</xref>; <xref ref-type="bibr" rid="B69">Sutcharit et al. 2020a</xref>; <xref ref-type="bibr" rid="B17">GBIF 2023</xref>).</p></tp:treatment-sec><tp:treatment-sec sec-type="Comparative diagnosis" id="SECID0EBNBI"><title>Comparative diagnosis.</title><p><italic><tp:taxon-name><tp:taxon-name-part taxon-name-part-type="genus" reg="Valiguna">Valiguna</tp:taxon-name-part><tp:taxon-name-part taxon-name-part-type="species" reg="siamensis">siamensis</tp:taxon-name-part></tp:taxon-name></italic> can be differentiated from <italic><tp:taxon-name><tp:taxon-name-part taxon-name-part-type="genus" reg="Valiguna">V.</tp:taxon-name-part><tp:taxon-name-part taxon-name-part-type="species" reg="flava">flava</tp:taxon-name-part></tp:taxon-name></italic> in having a cylindrical penis with honeycomb-like glans, and with 21–31 unequal length (two short, 19–29 long) and two bifurcation penial tubules. In comparison, <italic><tp:taxon-name><tp:taxon-name-part taxon-name-part-type="genus" reg="Valiguna">V.</tp:taxon-name-part><tp:taxon-name-part taxon-name-part-type="species" reg="flava">flava</tp:taxon-name-part></tp:taxon-name></italic> has a penis that is initially cylindrical, then tapers and bends with dentate and serrate glans. In addition, <italic><tp:taxon-name><tp:taxon-name-part taxon-name-part-type="genus" reg="Valiguna">V.</tp:taxon-name-part><tp:taxon-name-part taxon-name-part-type="species" reg="flava">flava</tp:taxon-name-part></tp:taxon-name></italic> possesses only 15 short penial tubules (Table <xref ref-type="table" rid="T4">4</xref>; <xref ref-type="bibr" rid="B21">Gomes et al. 2008</xref>).</p><table-wrap id="T4" position="float" orientation="portrait"><label>Table 4.</label><caption><p>External and internal morphology of <italic><tp:taxon-name><tp:taxon-name-part taxon-name-part-type="genus" reg="Valiguna">Valiguna</tp:taxon-name-part></tp:taxon-name></italic> species. Superscript number indicates the reference: <sup>1</sup><xref ref-type="bibr" rid="B21">Gomes et al. (2008)</xref>.</p></caption><table id="TID0EIWCI" rules="all"><tbody><tr><th rowspan="1" colspan="1">Characters</th><th rowspan="1" colspan="1">
                      <italic>
                        <tp:taxon-name><tp:taxon-name-part taxon-name-part-type="genus" reg="Valiguna">Valiguna</tp:taxon-name-part><tp:taxon-name-part taxon-name-part-type="species" reg="flava">flava</tp:taxon-name-part></tp:taxon-name>
                      </italic>
                      <sup>1</sup>
                    </th><th rowspan="1" colspan="1">
                      <italic>
                        <tp:taxon-name><tp:taxon-name-part taxon-name-part-type="genus" reg="Valiguna">Valiguna</tp:taxon-name-part><tp:taxon-name-part taxon-name-part-type="species" reg="siamensis">siamensis</tp:taxon-name-part></tp:taxon-name>
                      </italic>
                    </th><th rowspan="1" colspan="1"><italic><tp:taxon-name><tp:taxon-name-part taxon-name-part-type="genus" reg="Valiguna">Valiguna</tp:taxon-name-part><tp:taxon-name-part taxon-name-part-type="species" reg="semicerina">semicerina</tp:taxon-name-part></tp:taxon-name></italic> sp. nov.</th><th rowspan="1" colspan="1"><italic><tp:taxon-name><tp:taxon-name-part taxon-name-part-type="genus" reg="Valiguna">Valiguna</tp:taxon-name-part><tp:taxon-name-part taxon-name-part-type="species" reg="crispa">crispa</tp:taxon-name-part></tp:taxon-name></italic> sp. nov.</th></tr><tr><td rowspan="1" colspan="1">
                      <bold>Notum colour</bold>
                    </td><td rowspan="1" colspan="1">Pale yellowish brown to dark reddish brown with scattered wide blackish spots</td><td rowspan="1" colspan="1">Pale to dark brown with very tiny blackish spots scattered all around</td><td rowspan="1" colspan="1">Pale to dark brown with scattered tiny blackish spots</td><td rowspan="1" colspan="1">Dark brown with randomly scattered distinct, small, pale yellow and blackish spots all around</td></tr><tr><td rowspan="1" colspan="1">
                      <bold>Hyponotum colour</bold>
                    </td><td rowspan="1" colspan="1">Paler pale yellowish brown to dark reddish brown, without spots or only few tiny blackish spots</td><td rowspan="1" colspan="1">Beige to pale brown with many tiny pale blackish spots</td><td rowspan="1" colspan="1">White to pale beige or pale brown, without blackish spots or with many tiny spots</td><td rowspan="1" colspan="1">Beige with many tiny scattered blackish spots</td></tr><tr><td rowspan="1" colspan="1">
                      <bold>Teeth formula</bold>
                    </td><td rowspan="1" colspan="1">c/1+l46–47/2</td><td rowspan="1" colspan="1">c/1+l49/2</td><td rowspan="1" colspan="1">c/1+l31–35/2</td><td rowspan="1" colspan="1">c/1+l28/2</td></tr><tr><td rowspan="1" colspan="1">
                      <bold>Penial tubules</bold>
                    </td><td rowspan="1" colspan="1">15 short tubules</td><td rowspan="1" colspan="1">21–31 tubules: two short and 19–29 long (some are bifurcated)</td><td rowspan="1" colspan="1">18–22 tubules: four short, six intermediate, and 8–12 long (some long tubules are bifurcated)</td><td rowspan="1" colspan="1">11 long tubules</td></tr><tr><td rowspan="1" colspan="1">
                      <bold>Penis glans</bold>
                    </td><td rowspan="1" colspan="1">Cylindrical structure covered by dentate and serrate formations on dorsum of convex side</td><td rowspan="1" colspan="1">Short cylindrical with honeycomb structure at distal most end of glans</td><td rowspan="1" colspan="1">Elongated conical with honeycomb structure on one side and smooth surface on the opposite side</td><td rowspan="1" colspan="1">Short conical with wave-like structure</td></tr><tr><td rowspan="1" colspan="1">
                      <bold>Canalis junctor</bold>
                    </td><td rowspan="1" colspan="1">Penetrates bursa copulatrix duct near to the middle of the duct’s total length</td><td rowspan="1" colspan="1">Penetrates in bursa copulatrix duct near to the middle of the duct’s total length</td><td rowspan="1" colspan="1">Penetrates in bursa copulatrix duct near to the middle of the duct’s total length</td><td rowspan="1" colspan="1">Penetrates in bursa copulatrix duct near to the proximal end of the duct</td></tr><tr><td rowspan="1" colspan="1">
                      <bold>Bursa copulatrix</bold>
                    </td><td rowspan="1" colspan="1">Almost circular and concave in the middle</td><td rowspan="1" colspan="1">Almost circular</td><td rowspan="1" colspan="1">Almost circular</td><td rowspan="1" colspan="1">Almost oval</td></tr><tr><td rowspan="1" colspan="1">
                      <bold>Bursa copulatrix duct</bold>
                    </td><td rowspan="1" colspan="1">Cylindrical shaped</td><td rowspan="1" colspan="1">Pyriform and expanding at middle region</td><td rowspan="1" colspan="1">Short and narrow bottle-shaped duct near basal part of bursa copulatrix; looks similar to a bottle with neck positioned in the centre.</td><td rowspan="1" colspan="1">Short and narrow bottle-shaped duct near basal part of bursa copulatrix; looks similar to a bottle with neck positioned off-centre to one side.</td></tr></tbody></table></table-wrap><p>In addition, <italic><tp:taxon-name><tp:taxon-name-part taxon-name-part-type="genus" reg="Valiguna">Valiguna</tp:taxon-name-part><tp:taxon-name-part taxon-name-part-type="species" reg="siamensis">siamensis</tp:taxon-name-part></tp:taxon-name></italic> also differs from <italic><tp:taxon-name><tp:taxon-name-part taxon-name-part-type="genus" reg="Valiguna">V.</tp:taxon-name-part><tp:taxon-name-part taxon-name-part-type="species" reg="semicerina">semicerina</tp:taxon-name-part></tp:taxon-name></italic> sp. nov. and <italic><tp:taxon-name><tp:taxon-name-part taxon-name-part-type="genus" reg="Valiguna">V.</tp:taxon-name-part><tp:taxon-name-part taxon-name-part-type="species" reg="crispa">crispa</tp:taxon-name-part></tp:taxon-name></italic> sp. nov. in having their hermaphroditic glands composed of small-sized acini. In comparison, <italic><tp:taxon-name><tp:taxon-name-part taxon-name-part-type="genus" reg="Valiguna">V.</tp:taxon-name-part><tp:taxon-name-part taxon-name-part-type="species" reg="semicerina">semicerina</tp:taxon-name-part></tp:taxon-name></italic> sp. nov. possesses hermaphroditic gland formed by medium-sized acini whereas <italic><tp:taxon-name><tp:taxon-name-part taxon-name-part-type="genus" reg="Valiguna">V.</tp:taxon-name-part><tp:taxon-name-part taxon-name-part-type="species" reg="crispa">crispa</tp:taxon-name-part></tp:taxon-name></italic> sp. nov. possesses hermaphroditic gland made up of large-sized acini (Figs <xref ref-type="fig" rid="F3">3B, C, D</xref>, <xref ref-type="fig" rid="F5">5D</xref>, <xref ref-type="fig" rid="F8">8D</xref>, <xref ref-type="fig" rid="F9">9D</xref>).</p><fig id="F8" position="float" orientation="portrait"><object-id xmlns:xlink="http://www.w3.org/1999/xlink" content-type="doi" xlink:type="simple">10.3897/zookeys.1212.126624.figure8</object-id><object-id xmlns:xlink="http://www.w3.org/1999/xlink" content-type="arpha" xlink:type="simple">6B21CDB6-A079-54F1-A7A5-0076A2FA3B76</object-id><label>Figure 8.</label><caption><p><italic><tp:taxon-name><tp:taxon-name-part taxon-name-part-type="genus" reg="Valiguna">Valiguna</tp:taxon-name-part><tp:taxon-name-part taxon-name-part-type="species" reg="semicerina">semicerina</tp:taxon-name-part></tp:taxon-name></italic> sp. nov., holotype <named-content xmlns:xlink="http://www.w3.org/1999/xlink" content-type="dwc:institutional_code" xlink:title="Chulalongkorn University Museum of Zoology" xlink:href="http://grbio.org/institution/chulalongkorn-university-museum-natural-history" xlink:type="simple">CUMZ</named-content> 16087 from type locality <bold>A</bold> dorsal and ventral views <bold>B</bold> penis <bold>C</bold> penial gland and penial tubules <bold>D</bold> dorsal and ventral views of female genitalia, and <bold>E</bold> inset of female genitalia.</p></caption><graphic xmlns:xlink="http://www.w3.org/1999/xlink" xlink:href="zookeys-1212-079_article-126624__-g008.jpg" position="float" orientation="portrait" xlink:type="simple" id="oo_1133684.jpg"><uri content-type="original_file" xlink:type="simple">https://binary.pensoft.net/fig/1133684</uri></graphic></fig><fig id="F9" position="float" orientation="portrait"><object-id xmlns:xlink="http://www.w3.org/1999/xlink" content-type="doi" xlink:type="simple">10.3897/zookeys.1212.126624.figure9</object-id><object-id xmlns:xlink="http://www.w3.org/1999/xlink" content-type="arpha" xlink:type="simple">FB4727F5-BF89-5066-9F5E-C637B710063E</object-id><label>Figure 9.</label><caption><p><italic><tp:taxon-name><tp:taxon-name-part taxon-name-part-type="genus" reg="Valiguna">Valiguna</tp:taxon-name-part><tp:taxon-name-part taxon-name-part-type="species" reg="crispa">crispa</tp:taxon-name-part></tp:taxon-name></italic> sp. nov., holotype <named-content xmlns:xlink="http://www.w3.org/1999/xlink" content-type="dwc:institutional_code" xlink:title="Chulalongkorn University Museum of Zoology" xlink:href="http://grbio.org/institution/chulalongkorn-university-museum-natural-history" xlink:type="simple">CUMZ</named-content> 16094 from type locality <bold>A</bold> dorsal and ventral views <bold>B</bold> penis <bold>C</bold> penial gland and penial tubules, and <bold>D</bold> dorsal and ventral view of female genitalia.</p></caption><graphic xmlns:xlink="http://www.w3.org/1999/xlink" xlink:href="zookeys-1212-079_article-126624__-g009.jpg" position="float" orientation="portrait" xlink:type="simple" id="oo_1133685.jpg"><uri content-type="original_file" xlink:type="simple">https://binary.pensoft.net/fig/1133685</uri></graphic></fig></tp:treatment-sec><tp:treatment-sec sec-type="remarks" id="SECID0EC2BI"><title>Remarks.</title><p>Originally, this species was nominated based on specimens from Phetchaburi Province, Thailand, with a brief description and illustrations. After examining the syntypes, <xref ref-type="bibr" rid="B31">Hoffmann (1925)</xref> relocated <abbrev xmlns:xlink="http://www.w3.org/1999/xlink" xlink:title="intermediate tubule" id="ABBRID0EM2BI" xlink:type="simple">it</abbrev> to the <italic><tp:taxon-name><tp:taxon-name-part taxon-name-part-type="genus" reg="Semperula">Semperula</tp:taxon-name-part></tp:taxon-name></italic> and provisionally synonymised three poorly described species <italic><tp:taxon-name><tp:taxon-name-part taxon-name-part-type="genus" reg="Veronicella">Veronicella</tp:taxon-name-part><tp:taxon-name-part taxon-name-part-type="species" reg="bocourti">bocourti</tp:taxon-name-part></tp:taxon-name></italic> Rochebrune, 1882, <italic><tp:taxon-name><tp:taxon-name-part taxon-name-part-type="genus" reg="Veronicella">Veronicella</tp:taxon-name-part><tp:taxon-name-part taxon-name-part-type="species" reg="chaudoensis">chaudoensis</tp:taxon-name-part></tp:taxon-name></italic> Rochebrune, 1882, and <italic><tp:taxon-name><tp:taxon-name-part taxon-name-part-type="genus" reg="Veronicella">Veronicella</tp:taxon-name-part><tp:taxon-name-part taxon-name-part-type="species" reg="titanotona">titanotona</tp:taxon-name-part></tp:taxon-name></italic> Rochebrune, 1882 with this species. Later, <xref ref-type="bibr" rid="B78">Thomé (1984)</xref> examined the lectotype of <italic><tp:taxon-name><tp:taxon-name-part taxon-name-part-type="genus" reg="Vaginulus">Vaginulus</tp:taxon-name-part><tp:taxon-name-part taxon-name-part-type="species" reg="reticulatus">reticulatus</tp:taxon-name-part></tp:taxon-name></italic> Westerlund, 1883 and recognised <abbrev xmlns:xlink="http://www.w3.org/1999/xlink" xlink:title="intermediate tubule" id="ABBRID0EH4BI" xlink:type="simple">it</abbrev> as a synonym of <italic><tp:taxon-name><tp:taxon-name-part taxon-name-part-type="genus" reg="Semperula">Semperula</tp:taxon-name-part><tp:taxon-name-part taxon-name-part-type="species" reg="siamensis">siamensis</tp:taxon-name-part></tp:taxon-name></italic>. Recently <xref ref-type="bibr" rid="B20">Gomes and Thomé (2004)</xref> transferred this species to the <italic><tp:taxon-name><tp:taxon-name-part taxon-name-part-type="genus" reg="Valiguna">Valiguna</tp:taxon-name-part></tp:taxon-name></italic>, and <xref ref-type="bibr" rid="B21">Gomes et al. (2008)</xref> reported the genitalia based on specimens from Yunnan and Guangxi, China.</p><p>It is the predominant leatherleaf slug found in Thailand, occurring in diverse environments, including natural habitats as well as human-modified settings, such as residential areas, gardens, plantations, and greenhouses.</p></tp:treatment-sec><tp:treatment-sec><!--Section generated to contain objects referenced in tp:taxon-treatment.--><fig id="F2" position="float" orientation="portrait"><object-id xmlns:xlink="http://www.w3.org/1999/xlink" content-type="doi" xlink:type="simple">10.3897/zookeys.1212.126624.figure2</object-id><object-id xmlns:xlink="http://www.w3.org/1999/xlink" content-type="arpha" xlink:type="simple">503F5724-29E6-5BF6-8060-ABCB919E7788</object-id><label>Figure 2.</label><caption><p>Phylogenetic tree showing the relationships among species of <italic><tp:taxon-name><tp:taxon-name-part taxon-name-part-type="genus" reg="Valiguna">Valiguna</tp:taxon-name-part></tp:taxon-name></italic> based on the COI gene sequences. Numbers by the nodes are the ML BS (left) and BI PP (right) values. Note, SH-aLRT ≥ 80%, aBayes ≥ 0.95, BS ≥ 95%, and PP ≥ 0.95 for each node were determined to be well supported. (*) indicates the holotype and (**) indicates the topotype.</p></caption><graphic xmlns:xlink="http://www.w3.org/1999/xlink" xlink:href="zookeys-1212-079_article-126624__-g002.jpg" position="float" orientation="portrait" xlink:type="simple" id="oo_1133678.jpg"><uri content-type="original_file" xlink:type="simple">https://binary.pensoft.net/fig/1133678</uri></graphic></fig><fig id="F3" position="float" orientation="portrait"><object-id xmlns:xlink="http://www.w3.org/1999/xlink" content-type="doi" xlink:type="simple">10.3897/zookeys.1212.126624.figure3</object-id><object-id xmlns:xlink="http://www.w3.org/1999/xlink" content-type="arpha" xlink:type="simple">7B12DC18-193B-551B-B94F-8F18B842DDCD</object-id><label>Figure 3.</label><caption><p><bold>A</bold> schematic drawing showing <abbrev xmlns:xlink="http://www.w3.org/1999/xlink" xlink:title="anus" id="ABBRID0E4LBG" xlink:type="simple">an</abbrev> arrangement of the reproductive system of <italic><tp:taxon-name><tp:taxon-name-part taxon-name-part-type="genus" reg="Valiguna">Valiguna</tp:taxon-name-part></tp:taxon-name></italic><bold>B–D</bold> female reproductive system of <bold>B</bold><italic><tp:taxon-name><tp:taxon-name-part taxon-name-part-type="genus" reg="Valiguna">V.</tp:taxon-name-part><tp:taxon-name-part taxon-name-part-type="species" reg="siamensis">siamensis</tp:taxon-name-part></tp:taxon-name></italic>, specimen <named-content xmlns:xlink="http://www.w3.org/1999/xlink" content-type="dwc:institutional_code" xlink:title="Chulalongkorn University Museum of Zoology" xlink:href="http://grbio.org/institution/chulalongkorn-university-museum-natural-history" xlink:type="simple">CUMZ</named-content> 16054 from Chanthaburi <bold>C</bold><italic><tp:taxon-name><tp:taxon-name-part taxon-name-part-type="genus" reg="Valiguna">V.</tp:taxon-name-part><tp:taxon-name-part taxon-name-part-type="species" reg="semicerina">semicerina</tp:taxon-name-part></tp:taxon-name></italic> sp. nov., holotype <named-content xmlns:xlink="http://www.w3.org/1999/xlink" content-type="dwc:institutional_code" xlink:title="Chulalongkorn University Museum of Zoology" xlink:href="http://grbio.org/institution/chulalongkorn-university-museum-natural-history" xlink:type="simple">CUMZ</named-content> 16087 from type locality, and <bold>D</bold><italic><tp:taxon-name><tp:taxon-name-part taxon-name-part-type="genus" reg="Valiguna">V.</tp:taxon-name-part><tp:taxon-name-part taxon-name-part-type="species" reg="crispa">crispa</tp:taxon-name-part></tp:taxon-name></italic> sp. nov., holotype <named-content xmlns:xlink="http://www.w3.org/1999/xlink" content-type="dwc:institutional_code" xlink:title="Chulalongkorn University Museum of Zoology" xlink:href="http://grbio.org/institution/chulalongkorn-university-museum-natural-history" xlink:type="simple">CUMZ</named-content> 16094 from type locality.</p></caption><graphic xmlns:xlink="http://www.w3.org/1999/xlink" xlink:href="zookeys-1212-079_article-126624__-g003.jpg" position="float" orientation="portrait" xlink:type="simple" id="oo_1133679.jpg"><uri content-type="original_file" xlink:type="simple">https://binary.pensoft.net/fig/1133679</uri></graphic></fig></tp:treatment-sec><ref-list><ref id="B78"><mixed-citation xmlns:xlink="http://www.w3.org/1999/xlink" xlink:type="simple"><person-group><name name-style="western"><surname>Thomé</surname><given-names>JW</given-names></name></person-group> (<year>1984</year>) <article-title><tp:taxon-name><tp:taxon-name-part taxon-name-part-type="family">Veronicellidae</tp:taxon-name-part></tp:taxon-name> (<tp:taxon-name><tp:taxon-name-part taxon-name-part-type="phylum">Mollusca</tp:taxon-name-part></tp:taxon-name>, <tp:taxon-name><tp:taxon-name-part taxon-name-part-type="class">Gastropoda</tp:taxon-name-part></tp:taxon-name>) pantropicais: HI. Redescrição de 5 espécies, com base no exame de tipos depositados no “Naturhistoriska Rikmuseet”, de Estocolmo, Suécia.</article-title><source>Iheringia</source><volume>64</volume>: <fpage>29</fpage>–<lpage>46</lpage>.</mixed-citation></ref><ref id="B26"><mixed-citation xmlns:xlink="http://www.w3.org/1999/xlink" xlink:type="simple"><person-group><name name-style="western"><surname>Grimpe</surname><given-names>G</given-names></name><name name-style="western"><surname>Hoffmann</surname><given-names>H</given-names></name></person-group> (<year>1925b</year>) <article-title>Versuch einer revision der indischen, indound Polynesischen Vaginuliden (Gastrop. Pulm.).</article-title><source>Zeitschrift für wissenschaftliche Zoologie</source><volume>124</volume>(<issue>1</issue>): <fpage>1</fpage>–<lpage>50</lpage>.</mixed-citation></ref><ref id="B31"><mixed-citation xmlns:xlink="http://www.w3.org/1999/xlink" xlink:type="simple"><person-group><name name-style="western"><surname>Hoffmann</surname><given-names>H</given-names></name></person-group> (<year>1925</year>) <article-title>Die Vaginuliden. Ein beitrag zur kenntnis ihre biologie, anatomie, systematik, geographischen verbreitung und phylogenie.</article-title><source>Jenaische Zeitschrift für Naturwissenschaft</source><volume>61</volume>: <fpage>1</fpage>–<lpage>374</lpage>.</mixed-citation></ref><ref id="B25"><mixed-citation xmlns:xlink="http://www.w3.org/1999/xlink" xlink:type="simple"><person-group><name name-style="western"><surname>Grimpe</surname><given-names>G</given-names></name><name name-style="western"><surname>Hoffmann</surname><given-names>H</given-names></name></person-group> (<year>1925a</year>) <article-title>Die Nacktschnecken von Neu-Caledonien, den Loyalty-Inseln und den Neuen-Hebriden. Nova Caledonia, Series A.</article-title><source>Zoologie</source><volume>3</volume>(<issue>10</issue>): <fpage>339</fpage>–<lpage>476</lpage>.</mixed-citation></ref><ref id="B28"><mixed-citation xmlns:xlink="http://www.w3.org/1999/xlink" xlink:type="simple"><person-group><name name-style="western"><surname>Hemmen</surname><given-names>J</given-names></name><name name-style="western"><surname>Hemmen</surname><given-names>C</given-names></name></person-group> (<year>2001</year>) <article-title>Aktualisierte liste der terrestrischen gastropoden Thailands.</article-title><source>Schriften zur Malakozoologie</source><volume>18</volume>: <fpage>35</fpage>–<lpage>70</lpage>.</mixed-citation></ref><ref id="B20"><mixed-citation xmlns:xlink="http://www.w3.org/1999/xlink" xlink:type="simple"><person-group><name name-style="western"><surname>Gomes</surname><given-names>SR</given-names></name><name name-style="western"><surname>Thomé</surname><given-names>JW</given-names></name></person-group> (<year>2004</year>) <article-title>Diversity and distribution of the <tp:taxon-name><tp:taxon-name-part taxon-name-part-type="family">Veronicellidae</tp:taxon-name-part></tp:taxon-name> (<tp:taxon-name><tp:taxon-name-part taxon-name-part-type="class">Gastropoda</tp:taxon-name-part></tp:taxon-name>: <tp:taxon-name><tp:taxon-name-part taxon-name-part-type="order">Soleolifera</tp:taxon-name-part></tp:taxon-name>) in the Oriental and Australian biogeographical regions.</article-title><source>Memoirs of the Queensland Museum</source><volume>49</volume>(<issue>2</issue>): <fpage>589</fpage>–<lpage>601</lpage>.</mixed-citation></ref><ref id="B21"><mixed-citation xmlns:xlink="http://www.w3.org/1999/xlink" xlink:type="simple"><person-group><name name-style="western"><surname>Gomes</surname><given-names>SR</given-names></name><name name-style="western"><surname>Picanço</surname><given-names>J</given-names></name><name name-style="western"><surname>Schilthuizen</surname><given-names>M</given-names></name><name name-style="western"><surname>Thomé</surname><given-names>J</given-names></name></person-group> (<year>2008</year>) <article-title><italic><tp:taxon-name><tp:taxon-name-part taxon-name-part-type="genus">Valiguna</tp:taxon-name-part><tp:taxon-name-part taxon-name-part-type="species">flava</tp:taxon-name-part></tp:taxon-name></italic> (Heynemann, 1885) from Indonesia and Malaysia: Redescription and comparison with <italic><tp:taxon-name><tp:taxon-name-part taxon-name-part-type="genus">Valiguna</tp:taxon-name-part><tp:taxon-name-part taxon-name-part-type="species">siamensis</tp:taxon-name-part></tp:taxon-name></italic> (Martens, 1867) (<tp:taxon-name><tp:taxon-name-part taxon-name-part-type="class">Gastropoda</tp:taxon-name-part></tp:taxon-name>: <tp:taxon-name><tp:taxon-name-part taxon-name-part-type="order">Soleolifera</tp:taxon-name-part></tp:taxon-name>: <tp:taxon-name><tp:taxon-name-part taxon-name-part-type="family">Veronicellidae</tp:taxon-name-part></tp:taxon-name>).</article-title><source>Veliger</source><volume>50</volume>: <fpage>163</fpage>–<lpage>170</lpage>.</mixed-citation></ref><ref id="B33"><mixed-citation xmlns:xlink="http://www.w3.org/1999/xlink" xlink:type="simple"><person-group><name name-style="western"><surname>Inkhavilay</surname><given-names>K</given-names></name><name name-style="western"><surname>Sutcharit</surname><given-names>C</given-names></name><name name-style="western"><surname>Bantaowong</surname><given-names>U</given-names></name><name name-style="western"><surname>Chanabun</surname><given-names>R</given-names></name><name name-style="western"><surname>Siriwut</surname><given-names>W</given-names></name><name name-style="western"><surname>Srisonchai</surname><given-names>R</given-names></name><name name-style="western"><surname>Pholyotha</surname><given-names>A</given-names></name><name name-style="western"><surname>Jirapatrasilp</surname><given-names>P</given-names></name><name name-style="western"><surname>Panha</surname><given-names>S</given-names></name></person-group> (<year>2019</year>) <article-title>Annotated checklist of the terrestrial molluscs from Laos (<tp:taxon-name><tp:taxon-name-part taxon-name-part-type="phylum">Mollusca</tp:taxon-name-part></tp:taxon-name>, <tp:taxon-name><tp:taxon-name-part taxon-name-part-type="class">Gastropoda</tp:taxon-name-part></tp:taxon-name>).</article-title><source>ZooKeys</source><volume>834</volume>: <fpage>1</fpage>–<lpage>166</lpage>. <ext-link xlink:href="10.3897/zookeys.834.28800" ext-link-type="doi" xlink:type="simple">https://doi.org/10.3897/zookeys.834.28800</ext-link></mixed-citation></ref><ref id="B69"><mixed-citation xmlns:xlink="http://www.w3.org/1999/xlink" xlink:type="simple"><person-group><name name-style="western"><surname>Sutcharit</surname><given-names>C</given-names></name><name name-style="western"><surname>Thach</surname><given-names>P</given-names></name><name name-style="western"><surname>Chhuoy</surname><given-names>S</given-names></name><name name-style="western"><surname>Ngor</surname><given-names>PB</given-names></name><name name-style="western"><surname>Jeratthitikul</surname><given-names>E</given-names></name><name name-style="western"><surname>Siriwut</surname><given-names>W</given-names></name><name name-style="western"><surname>Srisonchai</surname><given-names>R</given-names></name><name name-style="western"><surname>Ng</surname><given-names>TH</given-names></name><name name-style="western"><surname>Pholyotha</surname><given-names>A</given-names></name><name name-style="western"><surname>Jirapatrasilp</surname><given-names>P</given-names></name><name name-style="western"><surname>Panha</surname><given-names>S</given-names></name></person-group> (<year>2020a</year>) <article-title>Annotated checklist of the land snail fauna from southern Cambodia (<tp:taxon-name><tp:taxon-name-part taxon-name-part-type="phylum">Mollusca</tp:taxon-name-part></tp:taxon-name>, <tp:taxon-name><tp:taxon-name-part taxon-name-part-type="class">Gastropoda</tp:taxon-name-part></tp:taxon-name>).</article-title><source>ZooKeys</source><volume>948</volume>: <fpage>1</fpage>–<lpage>46</lpage>. <ext-link xlink:href="10.3897/zookeys.948.51671" ext-link-type="doi" xlink:type="simple">https://doi.org/10.3897/zookeys.948.51671</ext-link></mixed-citation></ref><ref id="B57"><mixed-citation xmlns:xlink="http://www.w3.org/1999/xlink" xlink:type="simple"><person-group><name name-style="western"><surname>Rochebrune</surname><given-names>AT de</given-names></name></person-group> (<year>1882a</year>) Documents sur la faune malacologique de la Cochinchine et du Cambodge. Bulletin de la Société Philomathique de Paris, Series 7, 6(2): 35–74.</mixed-citation></ref><ref id="B58"><mixed-citation xmlns:xlink="http://www.w3.org/1999/xlink" xlink:type="simple"><person-group><name name-style="western"><surname>Rochebrune</surname><given-names>AT de</given-names></name></person-group> (<year>1882b</year>) Supplément aux documents sur la faune malacologique de la Cochinchine et du Cambodge. Bulletin de la Société Philomathique de Paris, Series 7, 6(2): 99–118.</mixed-citation></ref><ref id="B17"><mixed-citation xmlns:xlink="http://www.w3.org/1999/xlink" xlink:type="simple">Global Biodiversity Information Facility (<year>2023</year>) GBIF Backbone Taxonomy. <italic><tp:taxon-name><tp:taxon-name-part taxon-name-part-type="genus">Valiguna</tp:taxon-name-part><tp:taxon-name-part taxon-name-part-type="species">siamensis</tp:taxon-name-part></tp:taxon-name></italic> (E. von Martens, 1867). <ext-link xlink:href="https://www.gbif.org/en/species/10019287" ext-link-type="uri" xlink:type="simple">https://www.gbif.org/en/species/10019287</ext-link> [Accessed on 5 November 2023]</mixed-citation></ref></ref-list></tp:taxon-treatment>
