# Supplementary material for: ﻿Morphological and molecular evidence uncovers hidden species diversity in the leatherleaf slug genus Valiguna (Systellommatophora, Veronicellidae) from Thailand
Source: Zookeys. 2024 Sep 13;1212:79–107. doi: 10.3897/zookeys.1212.126624 (PMC11415623; doi:10.3897/zookeys.1212.126624)
Supplement: XML Treatment for Valiguna semicerina [file zookeys.1212.126624-treatment3.xml]

<!DOCTYPE tp:taxon-treatment
  PUBLIC "-//TaxonX//DTD Taxonomic Treatment Publishing DTD v0 20100105//EN" "tax-treatment-NSO.dtd">
<tp:taxon-treatment xmlns:tp="http://www.plazi.org/taxpub"><tp:treatment-meta><kwd-group><label>Taxon classification</label><kwd>
                <named-content content-type="kingdom">Animalia</named-content>
              </kwd><kwd>
                <named-content content-type="order">Systellommatophora</named-content>
              </kwd><kwd>
                <named-content content-type="family">Veronicellidae</named-content>
              </kwd></kwd-group><mixed-citation publication-type="journal"><person-group><name><surname>Mitchueachart</surname><given-names>Bowornluk</given-names></name><name><surname>Sutcharit</surname><given-names>Chirasak</given-names></name><name><surname>Tongkerd</surname><given-names>Piyoros</given-names></name><name><surname>Panha</surname><given-names>Somsak</given-names></name></person-group><article-title>﻿Morphological and molecular evidence uncovers hidden species diversity in the leatherleaf slug genus <italic><tp:taxon-name><tp:taxon-name-part taxon-name-part-type="genus" reg="Valiguna">Valiguna</tp:taxon-name-part></tp:taxon-name></italic> (<tp:taxon-name><tp:taxon-name-part taxon-name-part-type="order">Systellommatophora</tp:taxon-name-part></tp:taxon-name>, <tp:taxon-name><tp:taxon-name-part taxon-name-part-type="family">Veronicellidae</tp:taxon-name-part></tp:taxon-name>) from Thailand</article-title><source>Zookeys</source><day>13</day><month>09</month><year>2024</year><volume>1212</volume><fpage>79</fpage><lpage>107</lpage><pub-id pub-id-type="doi">10.3897/zookeys.1212.126624</pub-id></mixed-citation></tp:treatment-meta><tp:nomenclature><label>﻿</label><tp:taxon-name>
              <object-id xmlns:xlink="http://www.w3.org/1999/xlink" content-type="arpha" xlink:type="simple">5285A6E4-6A17-5386-B168-1F8455986219</object-id>
              <tp:taxon-name-part taxon-name-part-type="genus" reg="Valiguna">Valiguna</tp:taxon-name-part>
              <tp:taxon-name-part taxon-name-part-type="species" reg="semicerina">semicerina</tp:taxon-name-part>
              <object-id xmlns:xlink="http://www.w3.org/1999/xlink" content-type="zoobank" xlink:type="simple">https://zoobank.org/04A64604-72E0-4A1B-87EE-797D056525B0</object-id>
            </tp:taxon-name><tp:taxon-authority>Mitchueachart &amp; Panha</tp:taxon-authority><tp:taxon-status xmlns:xlink="http://www.w3.org/1999/xlink" xlink:type="simple">sp. nov.</tp:taxon-status><xref ref-type="fig" rid="F2">Figs 2</xref><xref ref-type="fig" rid="F3">, 3C</xref><xref ref-type="fig" rid="F4">, 4B</xref><xref ref-type="fig" rid="F7">, 7B</xref><xref ref-type="fig" rid="F8">, 8</xref></tp:nomenclature><tp:treatment-sec sec-type="type material" id="SECID0EEACI"><title>Type material.</title><p><bold><italic>Holotype</italic></bold> • <named-content xmlns:xlink="http://www.w3.org/1999/xlink" content-type="dwc:institutional_code" xlink:title="Chulalongkorn University Museum of Zoology" xlink:href="http://grbio.org/institution/chulalongkorn-university-museum-natural-history" xlink:type="simple">CUMZ</named-content> 16087 (length 34 mm, width 13 mm; Figs <xref ref-type="fig" rid="F4">4B</xref>, <xref ref-type="fig" rid="F8">8A</xref>). <bold><italic>Paratype</italic></bold> • <named-content xmlns:xlink="http://www.w3.org/1999/xlink" content-type="dwc:institutional_code" xlink:title="Chulalongkorn University Museum of Zoology" xlink:href="http://grbio.org/institution/chulalongkorn-university-museum-natural-history" xlink:type="simple">CUMZ</named-content> 16092 (2 specimens in ethanol).</p></tp:treatment-sec><tp:treatment-sec sec-type="type locality" id="SECID0ECBCI"><title>Type locality.</title><p>Huang Nam Keaw Waterfall, Koh Kood, Trat Province, Thailand, <named-content xmlns:xlink="http://www.w3.org/1999/xlink" content-type="dwc:verbatimCoordinates" xlink:type="simple"><named-content content-type="geo-json" specific-use="{&#34;type&#34;:&#34;Point&#34;,&#34;coordinates&#34;:[102.581472,11.655333]}" id="NCID0ELBCI" xlink:type="simple">11°39'19.2"N, 102°34'53.3"E</named-content></named-content>.</p></tp:treatment-sec><tp:treatment-sec sec-type="material" id="SECID0EQBCI"><title>Other material examined.</title><p><bold>Cambodia</bold>: • Recreational area near Sanker river, Traeng, Rotanak Mondol, Battambang Province; <named-content xmlns:xlink="http://www.w3.org/1999/xlink" content-type="dwc:verbatimCoordinates" xlink:type="simple"><named-content content-type="geo-json" specific-use="{&#34;type&#34;:&#34;Point&#34;,&#34;coordinates&#34;:[102.928972,12.830944]}" id="NCID0E2BCI" xlink:type="simple">12°49'51.4"N, 102°55'44.3"E</named-content></named-content>; <named-content xmlns:xlink="http://www.w3.org/1999/xlink" content-type="dwc:institutional_code" xlink:title="Chulalongkorn University Museum of Zoology" xlink:href="http://grbio.org/institution/chulalongkorn-university-museum-natural-history" xlink:type="simple">CUMZ</named-content> 16088; <bold>Myanmar</bold>: • Dhammatat Cave, Mawlamyine Township, Mon State; <named-content xmlns:xlink="http://www.w3.org/1999/xlink" content-type="dwc:verbatimCoordinates" xlink:type="simple"><named-content content-type="geo-json" specific-use="{&#34;type&#34;:&#34;Point&#34;,&#34;coordinates&#34;:[97.810083,16.506389]}" id="NCID0EJCCI" xlink:type="simple">16°30'23.0"N, 97°48'36.3"E</named-content></named-content>; <named-content xmlns:xlink="http://www.w3.org/1999/xlink" content-type="dwc:institutional_code" xlink:title="Chulalongkorn University Museum of Zoology" xlink:href="http://grbio.org/institution/chulalongkorn-university-museum-natural-history" xlink:type="simple">CUMZ</named-content> 16089; <bold>Thailand: Sa Kaeo</bold>: • Khao Chakan, Khao Chakan; <named-content xmlns:xlink="http://www.w3.org/1999/xlink" content-type="dwc:verbatimCoordinates" xlink:type="simple"><named-content content-type="geo-json" specific-use="{&#34;type&#34;:&#34;Point&#34;,&#34;coordinates&#34;:[102.089583,13.661833]}" id="NCID0EXCCI" xlink:type="simple">13°39'42.6"N, 102°05'22.5"E</named-content></named-content>; <named-content xmlns:xlink="http://www.w3.org/1999/xlink" content-type="dwc:institutional_code" xlink:title="Chulalongkorn University Museum of Zoology" xlink:href="http://grbio.org/institution/chulalongkorn-university-museum-natural-history" xlink:type="simple">CUMZ</named-content> 16090; <bold>Chonburi</bold>: • Wat Khao Chalak, Sriracha; <named-content xmlns:xlink="http://www.w3.org/1999/xlink" content-type="dwc:verbatimCoordinates" xlink:type="simple"><named-content content-type="geo-json" specific-use="{&#34;type&#34;:&#34;Point&#34;,&#34;coordinates&#34;:[100.949056,13.197028]}" id="NCID0EFDCI" xlink:type="simple">13°11'49.3"N, 100°56'56.6"E</named-content></named-content>; <named-content xmlns:xlink="http://www.w3.org/1999/xlink" content-type="dwc:institutional_code" xlink:title="Chulalongkorn University Museum of Zoology" xlink:href="http://grbio.org/institution/chulalongkorn-university-museum-natural-history" xlink:type="simple">CUMZ</named-content> 16091; <bold>Trat</bold>: • Suanya Koh Kood Resort &amp; Spa, Koh Kood; <named-content xmlns:xlink="http://www.w3.org/1999/xlink" content-type="dwc:verbatimCoordinates" xlink:type="simple"><named-content content-type="geo-json" specific-use="{&#34;type&#34;:&#34;Point&#34;,&#34;coordinates&#34;:[102.534889,11.666361]}" id="NCID0ETDCI" xlink:type="simple">11°39'58.9"N, 102°32'05.6"E</named-content></named-content>; <named-content xmlns:xlink="http://www.w3.org/1999/xlink" content-type="dwc:institutional_code" xlink:title="Chulalongkorn University Museum of Zoology" xlink:href="http://grbio.org/institution/chulalongkorn-university-museum-natural-history" xlink:type="simple">CUMZ</named-content> 16093.</p></tp:treatment-sec><tp:treatment-sec sec-type="diagnosis" id="SECID0E3DCI"><title>Diagnosis.</title><p>Notum pale to dark brown with random tiny blackish spots, and median dorsal line visible. Hyponotum and foot paler in colour with or without scattered blackish spots. Penis rounded lanceolate with honeycomb-like glans on one side and smooth surface on opposite side; vas deferens opens at peak near basal part of honeycomb-like glans. Penial tubules consist of 18–22 tubules of varying lengths (short, intermediate, and long).</p></tp:treatment-sec><tp:treatment-sec sec-type="description" id="SECID0EBECI"><title>External characteristics.</title><p><bold><italic>Preserved specimen</italic>.</bold> Notum pale to dark brown with scattered tiny blackish spots. Body elongated ovate, 32–45 mm (39.6 ± 5.1 mm) long, and 11–16 mm (13.4 ± 1.7 mm) wide. Median dorsal line thin and narrow, and paler colour than notum. Hyponotum white, beige to pale brown and with or without numerous tiny blackish spots. Foot white, pale yellow to beige, and narrower (width 2.0–4.0 mm) than right hyponotum width. Male genital pore located close to base of right lower tentacle. Female genital pore located approximately midway of body on right hyponotum (Fig. <xref ref-type="fig" rid="F8">8A</xref>).</p><p><bold><italic>Live specimen</italic>.</bold> Notum pale to dark brown and with scattered tiny blackish spots. Median dorsal line thin and pale colour. Hyponotum varies from white to pale beige or pale brown, and with or without pale blackish spots. Foot white to pale beige (Fig. <xref ref-type="fig" rid="F4">4B</xref>).</p><p><bold><italic>Genital organs</italic>.</bold> Penis acropleurocaulis type; penis base (<abbrev xmlns:xlink="http://www.w3.org/1999/xlink" xlink:title="penis base" id="ABBRID0EUFCI" xlink:type="simple">pb</abbrev>) cylindrical and relatively short. Penis glans (<abbrev xmlns:xlink="http://www.w3.org/1999/xlink" xlink:title="penis glans" id="ABBRID0EYFCI" xlink:type="simple">gn</abbrev>) <abbrev xmlns:xlink="http://www.w3.org/1999/xlink" xlink:title="anus" id="ABBRID0E3FCI" xlink:type="simple">an</abbrev> elongated conical shape with honeycomb formation on peak side and smooth surface on opposite side. Vas deferens (<abbrev xmlns:xlink="http://www.w3.org/1999/xlink" xlink:title="vas deferens" id="ABBRID0EAGCI" xlink:type="simple">vd</abbrev>) opens at tip of peak. Peak (<abbrev xmlns:xlink="http://www.w3.org/1999/xlink" xlink:title="peak; in whose extremity deferens opens" id="ABBRID0EEGCI" xlink:type="simple">pk</abbrev>) triangular shaped and located somewhat near penis base (Fig. <xref ref-type="fig" rid="F8">8B</xref>). Penial gland with conical papilla (<abbrev xmlns:xlink="http://www.w3.org/1999/xlink" xlink:title="papilla" id="ABBRID0EMGCI" xlink:type="simple">pa</abbrev>). Penial tubules 18–22 tubules: comprised of four short tubules (<abbrev xmlns:xlink="http://www.w3.org/1999/xlink" xlink:title="short tubules" id="ABBRID0EQGCI" xlink:type="simple">st</abbrev>), six intermediate tubules (<abbrev xmlns:xlink="http://www.w3.org/1999/xlink" xlink:title="intermediate tubule" id="ABBRID0EUGCI" xlink:type="simple">it</abbrev>), and 8–12 long tubules (<abbrev xmlns:xlink="http://www.w3.org/1999/xlink" xlink:title="long tubule" id="ABBRID0EYGCI" xlink:type="simple">lt</abbrev>); sometimes around five bifurcating tubules appeared on intermediate and long tubules (Fig. <xref ref-type="fig" rid="F8">8C</xref>).</p><p>Bursa copulatrix duct (<abbrev xmlns:xlink="http://www.w3.org/1999/xlink" xlink:title="duct of bursa copulatrix" id="ABBRID0ECHCI" xlink:type="simple">db</abbrev>) bottle shaped, slightly enlarged cylindrical near genital pore and tapering to short and narrow near bursa copulatrix. Bursa copulatrix (<abbrev xmlns:xlink="http://www.w3.org/1999/xlink" xlink:title="bursa copulatrix" id="ABBRID0EGHCI" xlink:type="simple">bc</abbrev>) almost circular shaped and connected to bursa copulatrix duct. Oviduct (<abbrev xmlns:xlink="http://www.w3.org/1999/xlink" xlink:title="oviduct" id="ABBRID0EKHCI" xlink:type="simple">ov</abbrev>) and albumen gland (<abbrev xmlns:xlink="http://www.w3.org/1999/xlink" xlink:title="albumen gland" id="ABBRID0EOHCI" xlink:type="simple">ag</abbrev>) extremely enlarged, soft lobulated and tufted; oviduct opened at female genital pore (<abbrev xmlns:xlink="http://www.w3.org/1999/xlink" xlink:title="female genital pore" id="ABBRID0ESHCI" xlink:type="simple">fg</abbrev>). Distal (<abbrev xmlns:xlink="http://www.w3.org/1999/xlink" xlink:title="distal posterior deferens" id="ABBRID0EWHCI" xlink:type="simple">dd</abbrev>) and proximal (<abbrev xmlns:xlink="http://www.w3.org/1999/xlink" xlink:title="proximal posterior deferens" id="ABBRID0E1HCI" xlink:type="simple">pd</abbrev>) posterior deferens inserted into triangular-shaped prostate gland (<abbrev xmlns:xlink="http://www.w3.org/1999/xlink" xlink:title="prostate gland" id="ABBRID0E5HCI" xlink:type="simple">pr</abbrev>). Middle deferens (<abbrev xmlns:xlink="http://www.w3.org/1999/xlink" xlink:title="middle deferens" id="ABBRID0ECICI" xlink:type="simple">md</abbrev>) penetrates into thick muscular right hyponotum then emerges near male genital pore (<abbrev xmlns:xlink="http://www.w3.org/1999/xlink" xlink:title="male genital pore" id="ABBRID0EGICI" xlink:type="simple">mg</abbrev>) before inserting into penis. Canalis junctor (<abbrev xmlns:xlink="http://www.w3.org/1999/xlink" xlink:title="canalis junctor" id="ABBRID0EKICI" xlink:type="simple">cj</abbrev>) penetrates almost at middle of bursa copulatrix duct. Fertilisation complex (<abbrev xmlns:xlink="http://www.w3.org/1999/xlink" xlink:title="fertilisation complex" id="ABBRID0EOICI" xlink:type="simple">fc</abbrev>) short and small tube; seminal vesicle (<abbrev xmlns:xlink="http://www.w3.org/1999/xlink" xlink:title="seminal vesicle" id="ABBRID0ESICI" xlink:type="simple">sv</abbrev>) thin and curly, and attached to albumen gland with thin connective tissue. Spermioduct (<abbrev xmlns:xlink="http://www.w3.org/1999/xlink" xlink:title="spermioduct" id="ABBRID0EWICI" xlink:type="simple">sd</abbrev>) thin, unconvoluted, and contracts into numerous small globular hermaphroditic gland subunits. Hermaphroditic gland (<abbrev xmlns:xlink="http://www.w3.org/1999/xlink" xlink:title="hermaphroditic gland" id="ABBRID0E1ICI" xlink:type="simple">hg</abbrev>) consists of many medium-sized subunits (Figs <xref ref-type="fig" rid="F3">3C</xref>, <xref ref-type="fig" rid="F8">8D, E</xref>).</p><p><bold><italic>Radula</italic></bold>. Teeth arranged in nearly straight rows, each row containing ~ 70 teeth with half row formula 1–35+. Central teeth very small and unicuspid. Lateral and marginal teeth not differentiated, monocuspid, large triangular shaped, and with slightly pointed cusp. From inner to outer, lateromarginal teeth gradually narrower, smaller, and rather pointed cusp, and outermost teeth relatively small and irregular shaped (Fig. <xref ref-type="fig" rid="F7">7B</xref>).</p></tp:treatment-sec><tp:treatment-sec sec-type="etymology" id="SECID0EWJCI"><title>Etymology.</title><p>The specific name <italic><tp:taxon-name><tp:taxon-name-part taxon-name-part-type="genus" reg="Valiguna"/><tp:taxon-name-part taxon-name-part-type="species" reg="semicerina">semicerina</tp:taxon-name-part></tp:taxon-name></italic> is from the Latin words <italic>semis</italic> meaning half and <italic>cera</italic> meaning honeycomb, which refers to the shape of the penis of this new species.</p></tp:treatment-sec><tp:treatment-sec sec-type="distribution" id="SECID0EKKCI"><title>Distribution.</title><p><italic><tp:taxon-name><tp:taxon-name-part taxon-name-part-type="genus" reg="Valiguna">Valiguna</tp:taxon-name-part><tp:taxon-name-part taxon-name-part-type="species" reg="semicerina">semicerina</tp:taxon-name-part></tp:taxon-name></italic> sp. nov. is known to distributed in eastern Thailand, the Batttambang Province in Cambodia, and the Mon State in Myanmar (Fig. <xref ref-type="fig" rid="F1">1</xref>).</p></tp:treatment-sec><tp:treatment-sec sec-type="Comparative diagnosis" id="SECID0E6KCI"><title>Comparative diagnosis.</title><p><italic><tp:taxon-name><tp:taxon-name-part taxon-name-part-type="genus" reg="Valiguna">Valiguna</tp:taxon-name-part><tp:taxon-name-part taxon-name-part-type="species" reg="semicerina">semicerina</tp:taxon-name-part></tp:taxon-name></italic> sp. nov. can be distinguished from <italic><tp:taxon-name><tp:taxon-name-part taxon-name-part-type="genus" reg="Valiguna">V.</tp:taxon-name-part><tp:taxon-name-part taxon-name-part-type="species" reg="siamensis">siamensis</tp:taxon-name-part></tp:taxon-name></italic> and <italic><tp:taxon-name><tp:taxon-name-part taxon-name-part-type="genus" reg="Valiguna">V.</tp:taxon-name-part><tp:taxon-name-part taxon-name-part-type="species" reg="flava">flava</tp:taxon-name-part></tp:taxon-name></italic> in having <abbrev xmlns:xlink="http://www.w3.org/1999/xlink" xlink:title="anus" id="ABBRID0EGMCI" xlink:type="simple">an</abbrev> elongated conical shape and honeycomb structure on peak side of penis glans surfaces, and with 18–22 unequal length (four short, six intermediate, and 8–12 long) and five bifurcation penial tubules. In comparison, <italic><tp:taxon-name><tp:taxon-name-part taxon-name-part-type="genus" reg="Valiguna">V.</tp:taxon-name-part><tp:taxon-name-part taxon-name-part-type="species" reg="siamensis">siamensis</tp:taxon-name-part></tp:taxon-name></italic> possesses a cylindrical penis and honeycomb-like glans, and with 21–31 unequal length (two short and 19–29 long) and two bifurcation penial tubules, whereas <italic><tp:taxon-name><tp:taxon-name-part taxon-name-part-type="genus" reg="Valiguna">V.</tp:taxon-name-part><tp:taxon-name-part taxon-name-part-type="species" reg="flava">flava</tp:taxon-name-part></tp:taxon-name></italic> possesses a cylindrical penis, tapering, and bends with dentate and serrate glans. Moreover, <italic><tp:taxon-name><tp:taxon-name-part taxon-name-part-type="genus" reg="Valiguna">V.</tp:taxon-name-part><tp:taxon-name-part taxon-name-part-type="species" reg="flava">flava</tp:taxon-name-part></tp:taxon-name></italic> has 15 short penial tubules (Table <xref ref-type="table" rid="T4">4</xref>; <xref ref-type="bibr" rid="B21">Gomes et al. 2008</xref>).</p><p>In addition, this new species also differs from <italic><tp:taxon-name><tp:taxon-name-part taxon-name-part-type="genus" reg="Valiguna">V.</tp:taxon-name-part><tp:taxon-name-part taxon-name-part-type="species" reg="crispa">crispa</tp:taxon-name-part></tp:taxon-name></italic> sp. nov. and <italic><tp:taxon-name><tp:taxon-name-part taxon-name-part-type="genus" reg="Filicaulis">F.</tp:taxon-name-part><tp:taxon-name-part taxon-name-part-type="species" reg="bleekeri">bleekeri</tp:taxon-name-part></tp:taxon-name></italic> in having a honeycomb structure on penis glans, and with 18–22 unequal length and five bifurcation penial tubules. In comparison, <italic><tp:taxon-name><tp:taxon-name-part taxon-name-part-type="genus" reg="Valiguna">V.</tp:taxon-name-part><tp:taxon-name-part taxon-name-part-type="species" reg="crispa">crispa</tp:taxon-name-part></tp:taxon-name></italic> sp. nov. possesses a wavy-like structure on penis glans, and 11 equal length penial tubules without bifurcation (Table <xref ref-type="table" rid="T4">4</xref>), whereas <italic><tp:taxon-name><tp:taxon-name-part taxon-name-part-type="genus" reg="Filicaulis">F.</tp:taxon-name-part><tp:taxon-name-part taxon-name-part-type="species" reg="bleekeri">bleekeri</tp:taxon-name-part></tp:taxon-name></italic> possesses <abbrev xmlns:xlink="http://www.w3.org/1999/xlink" xlink:title="anus" id="ABBRID0EFPCI" xlink:type="simple">an</abbrev> acrocaulis cylindrical penis with submedial annular ridge, and with 12–18 short penial tubules (see <xref ref-type="bibr" rid="B31">Hoffmann 1925</xref>: pl. 5, fig. 45 c4).</p></tp:treatment-sec><tp:treatment-sec sec-type="remarks" id="SECID0ENPCI"><title>Remarks.</title><p>This new species is superficially similar to <italic><tp:taxon-name><tp:taxon-name-part taxon-name-part-type="genus" reg="Valiguna">V.</tp:taxon-name-part><tp:taxon-name-part taxon-name-part-type="species" reg="siamensis">siamensis</tp:taxon-name-part></tp:taxon-name></italic>. However, after examining lots of specimens of various sizes from several localities, <italic><tp:taxon-name><tp:taxon-name-part taxon-name-part-type="genus" reg="Valiguna">V.</tp:taxon-name-part><tp:taxon-name-part taxon-name-part-type="species" reg="semicerina">semicerina</tp:taxon-name-part></tp:taxon-name></italic> sp. nov. generally has no tiny blackish spots on hyponotum, while <italic><tp:taxon-name><tp:taxon-name-part taxon-name-part-type="genus" reg="Valiguna">V.</tp:taxon-name-part><tp:taxon-name-part taxon-name-part-type="species" reg="siamensis">siamensis</tp:taxon-name-part></tp:taxon-name></italic> tended to have many tiny pale blackish spots spread on the hyponotum.</p></tp:treatment-sec><tp:treatment-sec><!--Section generated to contain objects referenced in tp:taxon-treatment.--><fig id="F2" position="float" orientation="portrait"><object-id xmlns:xlink="http://www.w3.org/1999/xlink" content-type="doi" xlink:type="simple">10.3897/zookeys.1212.126624.figure2</object-id><object-id xmlns:xlink="http://www.w3.org/1999/xlink" content-type="arpha" xlink:type="simple">503F5724-29E6-5BF6-8060-ABCB919E7788</object-id><label>Figure 2.</label><caption><p>Phylogenetic tree showing the relationships among species of <italic><tp:taxon-name><tp:taxon-name-part taxon-name-part-type="genus" reg="Valiguna">Valiguna</tp:taxon-name-part></tp:taxon-name></italic> based on the COI gene sequences. Numbers by the nodes are the ML BS (left) and BI PP (right) values. Note, SH-aLRT ≥ 80%, aBayes ≥ 0.95, BS ≥ 95%, and PP ≥ 0.95 for each node were determined to be well supported. (*) indicates the holotype and (**) indicates the topotype.</p></caption><graphic xmlns:xlink="http://www.w3.org/1999/xlink" xlink:href="zookeys-1212-079_article-126624__-g002.jpg" position="float" orientation="portrait" xlink:type="simple" id="oo_1133678.jpg"><uri content-type="original_file" xlink:type="simple">https://binary.pensoft.net/fig/1133678</uri></graphic></fig><fig id="F3" position="float" orientation="portrait"><object-id xmlns:xlink="http://www.w3.org/1999/xlink" content-type="doi" xlink:type="simple">10.3897/zookeys.1212.126624.figure3</object-id><object-id xmlns:xlink="http://www.w3.org/1999/xlink" content-type="arpha" xlink:type="simple">7B12DC18-193B-551B-B94F-8F18B842DDCD</object-id><label>Figure 3.</label><caption><p><bold>A</bold> schematic drawing showing <abbrev xmlns:xlink="http://www.w3.org/1999/xlink" xlink:title="anus" id="ABBRID0E4LBG" xlink:type="simple">an</abbrev> arrangement of the reproductive system of <italic><tp:taxon-name><tp:taxon-name-part taxon-name-part-type="genus" reg="Valiguna">Valiguna</tp:taxon-name-part></tp:taxon-name></italic><bold>B–D</bold> female reproductive system of <bold>B</bold><italic><tp:taxon-name><tp:taxon-name-part taxon-name-part-type="genus" reg="Valiguna">V.</tp:taxon-name-part><tp:taxon-name-part taxon-name-part-type="species" reg="siamensis">siamensis</tp:taxon-name-part></tp:taxon-name></italic>, specimen <named-content xmlns:xlink="http://www.w3.org/1999/xlink" content-type="dwc:institutional_code" xlink:title="Chulalongkorn University Museum of Zoology" xlink:href="http://grbio.org/institution/chulalongkorn-university-museum-natural-history" xlink:type="simple">CUMZ</named-content> 16054 from Chanthaburi <bold>C</bold><italic><tp:taxon-name><tp:taxon-name-part taxon-name-part-type="genus" reg="Valiguna">V.</tp:taxon-name-part><tp:taxon-name-part taxon-name-part-type="species" reg="semicerina">semicerina</tp:taxon-name-part></tp:taxon-name></italic> sp. nov., holotype <named-content xmlns:xlink="http://www.w3.org/1999/xlink" content-type="dwc:institutional_code" xlink:title="Chulalongkorn University Museum of Zoology" xlink:href="http://grbio.org/institution/chulalongkorn-university-museum-natural-history" xlink:type="simple">CUMZ</named-content> 16087 from type locality, and <bold>D</bold><italic><tp:taxon-name><tp:taxon-name-part taxon-name-part-type="genus" reg="Valiguna">V.</tp:taxon-name-part><tp:taxon-name-part taxon-name-part-type="species" reg="crispa">crispa</tp:taxon-name-part></tp:taxon-name></italic> sp. nov., holotype <named-content xmlns:xlink="http://www.w3.org/1999/xlink" content-type="dwc:institutional_code" xlink:title="Chulalongkorn University Museum of Zoology" xlink:href="http://grbio.org/institution/chulalongkorn-university-museum-natural-history" xlink:type="simple">CUMZ</named-content> 16094 from type locality.</p></caption><graphic xmlns:xlink="http://www.w3.org/1999/xlink" xlink:href="zookeys-1212-079_article-126624__-g003.jpg" position="float" orientation="portrait" xlink:type="simple" id="oo_1133679.jpg"><uri content-type="original_file" xlink:type="simple">https://binary.pensoft.net/fig/1133679</uri></graphic></fig><fig id="F4" position="float" orientation="portrait"><object-id xmlns:xlink="http://www.w3.org/1999/xlink" content-type="doi" xlink:type="simple">10.3897/zookeys.1212.126624.figure4</object-id><object-id xmlns:xlink="http://www.w3.org/1999/xlink" content-type="arpha" xlink:type="simple">2E95FE05-1E67-5352-B5CE-4547F8CF3EF4</object-id><label>Figure 4.</label><caption><p>Living slugs <bold>A</bold><italic><tp:taxon-name><tp:taxon-name-part taxon-name-part-type="genus" reg="Valiguna">Valiguna</tp:taxon-name-part><tp:taxon-name-part taxon-name-part-type="species" reg="siamensis">siamensis</tp:taxon-name-part></tp:taxon-name></italic>, specimen <named-content xmlns:xlink="http://www.w3.org/1999/xlink" content-type="dwc:institutional_code" xlink:title="Chulalongkorn University Museum of Zoology" xlink:href="http://grbio.org/institution/chulalongkorn-university-museum-natural-history" xlink:type="simple">CUMZ</named-content> 16038 from Khon Kaen (length ~ 60 mm) <bold>B</bold><italic><tp:taxon-name><tp:taxon-name-part taxon-name-part-type="genus" reg="Valiguna">V.</tp:taxon-name-part><tp:taxon-name-part taxon-name-part-type="species" reg="semicerina">semicerina</tp:taxon-name-part></tp:taxon-name></italic> sp. nov., holotype <named-content xmlns:xlink="http://www.w3.org/1999/xlink" content-type="dwc:institutional_code" xlink:title="Chulalongkorn University Museum of Zoology" xlink:href="http://grbio.org/institution/chulalongkorn-university-museum-natural-history" xlink:type="simple">CUMZ</named-content> 16087 from type locality (length ~ 34 mm), and <bold>C</bold><italic><tp:taxon-name><tp:taxon-name-part taxon-name-part-type="genus" reg="Valiguna">V.</tp:taxon-name-part><tp:taxon-name-part taxon-name-part-type="species" reg="crispa">crispa</tp:taxon-name-part></tp:taxon-name></italic> sp. nov., holotype <named-content xmlns:xlink="http://www.w3.org/1999/xlink" content-type="dwc:institutional_code" xlink:title="Chulalongkorn University Museum of Zoology" xlink:href="http://grbio.org/institution/chulalongkorn-university-museum-natural-history" xlink:type="simple">CUMZ</named-content> 16094 from type locality (length ~ 28 mm). Dorsal view (left) and ventral view (right).</p></caption><graphic xmlns:xlink="http://www.w3.org/1999/xlink" xlink:href="zookeys-1212-079_article-126624__-g004.jpg" position="float" orientation="portrait" xlink:type="simple" id="oo_1133680.jpg"><uri content-type="original_file" xlink:type="simple">https://binary.pensoft.net/fig/1133680</uri></graphic></fig><fig id="F7" position="float" orientation="portrait"><object-id xmlns:xlink="http://www.w3.org/1999/xlink" content-type="doi" xlink:type="simple">10.3897/zookeys.1212.126624.figure7</object-id><object-id xmlns:xlink="http://www.w3.org/1999/xlink" content-type="arpha" xlink:type="simple">3D485343-F6AF-5E4C-91BD-5C9D3887D541</object-id><label>Figure 7.</label><caption><p><abbrev xmlns:xlink="http://www.w3.org/1999/xlink" xlink:title="scanning electron microscopy" id="ABBRID0ETJBI" xlink:type="simple">SEM</abbrev> images of radula <bold>A</bold><italic><tp:taxon-name><tp:taxon-name-part taxon-name-part-type="genus" reg="Valiguna">Valiguna</tp:taxon-name-part><tp:taxon-name-part taxon-name-part-type="species" reg="siamensis">siamensis</tp:taxon-name-part></tp:taxon-name></italic>, specimen <named-content xmlns:xlink="http://www.w3.org/1999/xlink" content-type="dwc:institutional_code" xlink:title="Chulalongkorn University Museum of Zoology" xlink:href="http://grbio.org/institution/chulalongkorn-university-museum-natural-history" xlink:type="simple">CUMZ</named-content> 16054 from Chanthaburi <bold>B</bold><italic><tp:taxon-name><tp:taxon-name-part taxon-name-part-type="genus" reg="Valiguna">V.</tp:taxon-name-part><tp:taxon-name-part taxon-name-part-type="species" reg="semicerina">semicerina</tp:taxon-name-part></tp:taxon-name></italic> sp. nov., holotype <named-content xmlns:xlink="http://www.w3.org/1999/xlink" content-type="dwc:institutional_code" xlink:title="Chulalongkorn University Museum of Zoology" xlink:href="http://grbio.org/institution/chulalongkorn-university-museum-natural-history" xlink:type="simple">CUMZ</named-content> 16087 from type locality, and <bold>C</bold><italic><tp:taxon-name><tp:taxon-name-part taxon-name-part-type="genus" reg="Valiguna">V.</tp:taxon-name-part><tp:taxon-name-part taxon-name-part-type="species" reg="crispa">crispa</tp:taxon-name-part></tp:taxon-name></italic> sp. nov., holotype <named-content xmlns:xlink="http://www.w3.org/1999/xlink" content-type="dwc:institutional_code" xlink:title="Chulalongkorn University Museum of Zoology" xlink:href="http://grbio.org/institution/chulalongkorn-university-museum-natural-history" xlink:type="simple">CUMZ</named-content> 16094 from type locality. Central tooth indicated by ‘C’.</p></caption><graphic xmlns:xlink="http://www.w3.org/1999/xlink" xlink:href="zookeys-1212-079_article-126624__-g007.jpg" position="float" orientation="portrait" xlink:type="simple" id="oo_1133683.jpg"><uri content-type="original_file" xlink:type="simple">https://binary.pensoft.net/fig/1133683</uri></graphic></fig><fig id="F8" position="float" orientation="portrait"><object-id xmlns:xlink="http://www.w3.org/1999/xlink" content-type="doi" xlink:type="simple">10.3897/zookeys.1212.126624.figure8</object-id><object-id xmlns:xlink="http://www.w3.org/1999/xlink" content-type="arpha" xlink:type="simple">6B21CDB6-A079-54F1-A7A5-0076A2FA3B76</object-id><label>Figure 8.</label><caption><p><italic><tp:taxon-name><tp:taxon-name-part taxon-name-part-type="genus" reg="Valiguna">Valiguna</tp:taxon-name-part><tp:taxon-name-part taxon-name-part-type="species" reg="semicerina">semicerina</tp:taxon-name-part></tp:taxon-name></italic> sp. nov., holotype <named-content xmlns:xlink="http://www.w3.org/1999/xlink" content-type="dwc:institutional_code" xlink:title="Chulalongkorn University Museum of Zoology" xlink:href="http://grbio.org/institution/chulalongkorn-university-museum-natural-history" xlink:type="simple">CUMZ</named-content> 16087 from type locality <bold>A</bold> dorsal and ventral views <bold>B</bold> penis <bold>C</bold> penial gland and penial tubules <bold>D</bold> dorsal and ventral views of female genitalia, and <bold>E</bold> inset of female genitalia.</p></caption><graphic xmlns:xlink="http://www.w3.org/1999/xlink" xlink:href="zookeys-1212-079_article-126624__-g008.jpg" position="float" orientation="portrait" xlink:type="simple" id="oo_1133684.jpg"><uri content-type="original_file" xlink:type="simple">https://binary.pensoft.net/fig/1133684</uri></graphic></fig><fig id="F1" position="float" orientation="portrait"><object-id xmlns:xlink="http://www.w3.org/1999/xlink" content-type="doi" xlink:type="simple">10.3897/zookeys.1212.126624.figure1</object-id><object-id xmlns:xlink="http://www.w3.org/1999/xlink" content-type="arpha" xlink:type="simple">2A37CC09-F084-5BC9-BB63-96DBA631545F</object-id><label>Figure 1.</label><caption><p>Geographic distribution of <italic><tp:taxon-name><tp:taxon-name-part taxon-name-part-type="genus" reg="Valiguna">Valiguna</tp:taxon-name-part><tp:taxon-name-part taxon-name-part-type="species" reg="siamensis">siamensis</tp:taxon-name-part></tp:taxon-name></italic>, <italic><tp:taxon-name><tp:taxon-name-part taxon-name-part-type="genus" reg="Valiguna">V.</tp:taxon-name-part><tp:taxon-name-part taxon-name-part-type="species" reg="semicerina">semicerina</tp:taxon-name-part></tp:taxon-name></italic> sp. nov., and <italic><tp:taxon-name><tp:taxon-name-part taxon-name-part-type="genus" reg="Valiguna">V.</tp:taxon-name-part><tp:taxon-name-part taxon-name-part-type="species" reg="crispa">crispa</tp:taxon-name-part></tp:taxon-name></italic> sp. nov. based on the specimens examined herein.</p></caption><graphic xmlns:xlink="http://www.w3.org/1999/xlink" xlink:href="zookeys-1212-079_article-126624__-g001.jpg" position="float" orientation="portrait" xlink:type="simple" id="oo_1133677.jpg"><uri content-type="original_file" xlink:type="simple">https://binary.pensoft.net/fig/1133677</uri></graphic></fig><table-wrap id="T4" position="float" orientation="portrait"><label>Table 4.</label><caption><p>External and internal morphology of <italic><tp:taxon-name><tp:taxon-name-part taxon-name-part-type="genus" reg="Valiguna">Valiguna</tp:taxon-name-part></tp:taxon-name></italic> species. Superscript number indicates the reference: <sup>1</sup><xref ref-type="bibr" rid="B21">Gomes et al. (2008)</xref>.</p></caption><table id="TID0EIWCI" rules="all"><tbody><tr><th rowspan="1" colspan="1">Characters</th><th rowspan="1" colspan="1">
                      <italic>
                        <tp:taxon-name><tp:taxon-name-part taxon-name-part-type="genus" reg="Valiguna">Valiguna</tp:taxon-name-part><tp:taxon-name-part taxon-name-part-type="species" reg="flava">flava</tp:taxon-name-part></tp:taxon-name>
                      </italic>
                      <sup>1</sup>
                    </th><th rowspan="1" colspan="1">
                      <italic>
                        <tp:taxon-name><tp:taxon-name-part taxon-name-part-type="genus" reg="Valiguna">Valiguna</tp:taxon-name-part><tp:taxon-name-part taxon-name-part-type="species" reg="siamensis">siamensis</tp:taxon-name-part></tp:taxon-name>
                      </italic>
                    </th><th rowspan="1" colspan="1"><italic><tp:taxon-name><tp:taxon-name-part taxon-name-part-type="genus" reg="Valiguna">Valiguna</tp:taxon-name-part><tp:taxon-name-part taxon-name-part-type="species" reg="semicerina">semicerina</tp:taxon-name-part></tp:taxon-name></italic> sp. nov.</th><th rowspan="1" colspan="1"><italic><tp:taxon-name><tp:taxon-name-part taxon-name-part-type="genus" reg="Valiguna">Valiguna</tp:taxon-name-part><tp:taxon-name-part taxon-name-part-type="species" reg="crispa">crispa</tp:taxon-name-part></tp:taxon-name></italic> sp. nov.</th></tr><tr><td rowspan="1" colspan="1">
                      <bold>Notum colour</bold>
                    </td><td rowspan="1" colspan="1">Pale yellowish brown to dark reddish brown with scattered wide blackish spots</td><td rowspan="1" colspan="1">Pale to dark brown with very tiny blackish spots scattered all around</td><td rowspan="1" colspan="1">Pale to dark brown with scattered tiny blackish spots</td><td rowspan="1" colspan="1">Dark brown with randomly scattered distinct, small, pale yellow and blackish spots all around</td></tr><tr><td rowspan="1" colspan="1">
                      <bold>Hyponotum colour</bold>
                    </td><td rowspan="1" colspan="1">Paler pale yellowish brown to dark reddish brown, without spots or only few tiny blackish spots</td><td rowspan="1" colspan="1">Beige to pale brown with many tiny pale blackish spots</td><td rowspan="1" colspan="1">White to pale beige or pale brown, without blackish spots or with many tiny spots</td><td rowspan="1" colspan="1">Beige with many tiny scattered blackish spots</td></tr><tr><td rowspan="1" colspan="1">
                      <bold>Teeth formula</bold>
                    </td><td rowspan="1" colspan="1">c/1+l46–47/2</td><td rowspan="1" colspan="1">c/1+l49/2</td><td rowspan="1" colspan="1">c/1+l31–35/2</td><td rowspan="1" colspan="1">c/1+l28/2</td></tr><tr><td rowspan="1" colspan="1">
                      <bold>Penial tubules</bold>
                    </td><td rowspan="1" colspan="1">15 short tubules</td><td rowspan="1" colspan="1">21–31 tubules: two short and 19–29 long (some are bifurcated)</td><td rowspan="1" colspan="1">18–22 tubules: four short, six intermediate, and 8–12 long (some long tubules are bifurcated)</td><td rowspan="1" colspan="1">11 long tubules</td></tr><tr><td rowspan="1" colspan="1">
                      <bold>Penis glans</bold>
                    </td><td rowspan="1" colspan="1">Cylindrical structure covered by dentate and serrate formations on dorsum of convex side</td><td rowspan="1" colspan="1">Short cylindrical with honeycomb structure at distal most end of glans</td><td rowspan="1" colspan="1">Elongated conical with honeycomb structure on one side and smooth surface on the opposite side</td><td rowspan="1" colspan="1">Short conical with wave-like structure</td></tr><tr><td rowspan="1" colspan="1">
                      <bold>Canalis junctor</bold>
                    </td><td rowspan="1" colspan="1">Penetrates bursa copulatrix duct near to the middle of the duct’s total length</td><td rowspan="1" colspan="1">Penetrates in bursa copulatrix duct near to the middle of the duct’s total length</td><td rowspan="1" colspan="1">Penetrates in bursa copulatrix duct near to the middle of the duct’s total length</td><td rowspan="1" colspan="1">Penetrates in bursa copulatrix duct near to the proximal end of the duct</td></tr><tr><td rowspan="1" colspan="1">
                      <bold>Bursa copulatrix</bold>
                    </td><td rowspan="1" colspan="1">Almost circular and concave in the middle</td><td rowspan="1" colspan="1">Almost circular</td><td rowspan="1" colspan="1">Almost circular</td><td rowspan="1" colspan="1">Almost oval</td></tr><tr><td rowspan="1" colspan="1">
                      <bold>Bursa copulatrix duct</bold>
                    </td><td rowspan="1" colspan="1">Cylindrical shaped</td><td rowspan="1" colspan="1">Pyriform and expanding at middle region</td><td rowspan="1" colspan="1">Short and narrow bottle-shaped duct near basal part of bursa copulatrix; looks similar to a bottle with neck positioned in the centre.</td><td rowspan="1" colspan="1">Short and narrow bottle-shaped duct near basal part of bursa copulatrix; looks similar to a bottle with neck positioned off-centre to one side.</td></tr></tbody></table></table-wrap></tp:treatment-sec><ref-list><ref id="B21"><mixed-citation xmlns:xlink="http://www.w3.org/1999/xlink" xlink:type="simple"><person-group><name name-style="western"><surname>Gomes</surname><given-names>SR</given-names></name><name name-style="western"><surname>Picanço</surname><given-names>J</given-names></name><name name-style="western"><surname>Schilthuizen</surname><given-names>M</given-names></name><name name-style="western"><surname>Thomé</surname><given-names>J</given-names></name></person-group> (<year>2008</year>) <article-title><italic><tp:taxon-name><tp:taxon-name-part taxon-name-part-type="genus">Valiguna</tp:taxon-name-part><tp:taxon-name-part taxon-name-part-type="species">flava</tp:taxon-name-part></tp:taxon-name></italic> (Heynemann, 1885) from Indonesia and Malaysia: Redescription and comparison with <italic><tp:taxon-name><tp:taxon-name-part taxon-name-part-type="genus">Valiguna</tp:taxon-name-part><tp:taxon-name-part taxon-name-part-type="species">siamensis</tp:taxon-name-part></tp:taxon-name></italic> (Martens, 1867) (<tp:taxon-name><tp:taxon-name-part taxon-name-part-type="class">Gastropoda</tp:taxon-name-part></tp:taxon-name>: <tp:taxon-name><tp:taxon-name-part taxon-name-part-type="order">Soleolifera</tp:taxon-name-part></tp:taxon-name>: <tp:taxon-name><tp:taxon-name-part taxon-name-part-type="family">Veronicellidae</tp:taxon-name-part></tp:taxon-name>).</article-title><source>Veliger</source><volume>50</volume>: <fpage>163</fpage>–<lpage>170</lpage>.</mixed-citation></ref><ref id="B31"><mixed-citation xmlns:xlink="http://www.w3.org/1999/xlink" xlink:type="simple"><person-group><name name-style="western"><surname>Hoffmann</surname><given-names>H</given-names></name></person-group> (<year>1925</year>) <article-title>Die Vaginuliden. Ein beitrag zur kenntnis ihre biologie, anatomie, systematik, geographischen verbreitung und phylogenie.</article-title><source>Jenaische Zeitschrift für Naturwissenschaft</source><volume>61</volume>: <fpage>1</fpage>–<lpage>374</lpage>.</mixed-citation></ref></ref-list></tp:taxon-treatment>
