# Supplementary material for: ﻿Morphological and molecular evidence uncovers hidden species diversity in the leatherleaf slug genus Valiguna (Systellommatophora, Veronicellidae) from Thailand
Source: Zookeys. 2024 Sep 13;1212:79–107. doi: 10.3897/zookeys.1212.126624 (PMC11415623; doi:10.3897/zookeys.1212.126624)
Supplement: XML Treatment for Valiguna crispa [file zookeys.1212.126624-treatment4.xml]

<!DOCTYPE tp:taxon-treatment
  PUBLIC "-//TaxonX//DTD Taxonomic Treatment Publishing DTD v0 20100105//EN" "tax-treatment-NSO.dtd">
<tp:taxon-treatment xmlns:tp="http://www.plazi.org/taxpub"><tp:treatment-meta><kwd-group><label>Taxon classification</label><kwd>
                <named-content content-type="kingdom">Animalia</named-content>
              </kwd><kwd>
                <named-content content-type="order">Systellommatophora</named-content>
              </kwd><kwd>
                <named-content content-type="family">Veronicellidae</named-content>
              </kwd></kwd-group><mixed-citation publication-type="journal"><person-group><name><surname>Mitchueachart</surname><given-names>Bowornluk</given-names></name><name><surname>Sutcharit</surname><given-names>Chirasak</given-names></name><name><surname>Tongkerd</surname><given-names>Piyoros</given-names></name><name><surname>Panha</surname><given-names>Somsak</given-names></name></person-group><article-title>﻿Morphological and molecular evidence uncovers hidden species diversity in the leatherleaf slug genus <italic><tp:taxon-name><tp:taxon-name-part taxon-name-part-type="genus" reg="Valiguna">Valiguna</tp:taxon-name-part></tp:taxon-name></italic> (<tp:taxon-name><tp:taxon-name-part taxon-name-part-type="order">Systellommatophora</tp:taxon-name-part></tp:taxon-name>, <tp:taxon-name><tp:taxon-name-part taxon-name-part-type="family">Veronicellidae</tp:taxon-name-part></tp:taxon-name>) from Thailand</article-title><source>Zookeys</source><day>13</day><month>09</month><year>2024</year><volume>1212</volume><fpage>79</fpage><lpage>107</lpage><pub-id pub-id-type="doi">10.3897/zookeys.1212.126624</pub-id></mixed-citation></tp:treatment-meta><tp:nomenclature><label>﻿</label><tp:taxon-name>
              <object-id xmlns:xlink="http://www.w3.org/1999/xlink" content-type="arpha" xlink:type="simple">B6907F4F-CE1A-569A-9D36-7AB6E37348EC</object-id>
              <tp:taxon-name-part taxon-name-part-type="genus" reg="Valiguna">Valiguna</tp:taxon-name-part>
              <tp:taxon-name-part taxon-name-part-type="species" reg="crispa">crispa</tp:taxon-name-part>
              <object-id xmlns:xlink="http://www.w3.org/1999/xlink" content-type="zoobank" xlink:type="simple">https://zoobank.org/14A5F908-06EA-4E8C-82F6-859ECE3E1045</object-id>
            </tp:taxon-name><tp:taxon-authority>Mitchueachart &amp; Panha</tp:taxon-authority><tp:taxon-status xmlns:xlink="http://www.w3.org/1999/xlink" xlink:type="simple">sp. nov.</tp:taxon-status><xref ref-type="fig" rid="F2">Figs 2</xref><xref ref-type="fig" rid="F3">, 3D</xref><xref ref-type="fig" rid="F4">, 4C</xref><xref ref-type="fig" rid="F7">, 7C</xref><xref ref-type="fig" rid="F9">, 9</xref></tp:nomenclature><tp:treatment-sec sec-type="type material" id="SECID0ESSCI"><title>Type material.</title><p><bold><italic>Holotype</italic></bold> • <named-content xmlns:xlink="http://www.w3.org/1999/xlink" content-type="dwc:institutional_code" xlink:title="Chulalongkorn University Museum of Zoology" xlink:href="http://grbio.org/institution/chulalongkorn-university-museum-natural-history" xlink:type="simple">CUMZ</named-content> 16094 (length 28 mm, width 10 mm; Figs <xref ref-type="fig" rid="F4">4C</xref>, <xref ref-type="fig" rid="F9">9A</xref>). <bold><italic>Paratype</italic></bold> • <named-content xmlns:xlink="http://www.w3.org/1999/xlink" content-type="dwc:institutional_code" xlink:title="Chulalongkorn University Museum of Zoology" xlink:href="http://grbio.org/institution/chulalongkorn-university-museum-natural-history" xlink:type="simple">CUMZ</named-content> 16097 (1 specimen in ethanol).</p></tp:treatment-sec><tp:treatment-sec sec-type="type locality" id="SECID0EZTCI"><title>Type locality.</title><p>Tham Kamin, Ban Na San, Surat Thani Province, Thailand, <named-content xmlns:xlink="http://www.w3.org/1999/xlink" content-type="dwc:verbatimCoordinates" xlink:type="simple"><named-content content-type="geo-json" specific-use="{&#34;type&#34;:&#34;Point&#34;,&#34;coordinates&#34;:[99.378944,8.830389]}" id="NCID0ECUCI" xlink:type="simple">8°49'49.4"N, 99°22'44.2"E</named-content></named-content>.</p></tp:treatment-sec><tp:treatment-sec sec-type="diagnosis" id="SECID0EHUCI"><title>Diagnosis.</title><p>Notum dark brown with random pale yellow and blackish spots, and median dorsal line visible. Hyponotum and foot paler in colour, and with scattered blackish spots. Penis cylindrical shaped and distally curved with wavy-like glans; vas deferens opens at peak. Penial tubules consist of 11 long tubules.</p></tp:treatment-sec><tp:treatment-sec sec-type="description" id="SECID0EMUCI"><title>External characteristics.</title><p><bold><italic>Preserved specimen</italic>.</bold> Notum pale brown with scattered small pale yellow and blackish spots. Body elongated ovate, 21–28 mm (24.5 ± 3.5 mm) long and 8–10 mm (9.0 ± 1.0 mm) wide. Median dorsal line thin and narrow, and paler colour than notum. Hyponotum pale beige and with many tiny blackish spots. Foot beige, and narrower (width 2.0 mm, mean 2.0 ± 0.0 mm) than right hyponotum width. Male genital pore located close to base of right lower tentacle. Female genital pore located approximately midway of body on right hyponotum (Fig. <xref ref-type="fig" rid="F9">9A</xref>).</p><p><bold><italic>Live specimen</italic>.</bold> Notum dark brown with scattered tiny pale beige and blackish spots. Median dorsal line thin and indistinct colour. Hyponotum beige with scattered tiny blackish spots. Foot beige (Fig. <xref ref-type="fig" rid="F4">4C</xref>).</p><p><bold><italic>Genital organs</italic>.</bold> Penis acropleurocaulis type; penis base (<abbrev xmlns:xlink="http://www.w3.org/1999/xlink" xlink:title="penis base" id="ABBRID0E6VCI" xlink:type="simple">pb</abbrev>) slightly concave, surrounding penis and relatively short. Penis glans (<abbrev xmlns:xlink="http://www.w3.org/1999/xlink" xlink:title="penis glans" id="ABBRID0EDWCI" xlink:type="simple">gn</abbrev>) elongated conical shaped, slightly tapering, and then bending to form pointed peak with wavy-like structure on penis glans surface. Vas deferens (<abbrev xmlns:xlink="http://www.w3.org/1999/xlink" xlink:title="vas deferens" id="ABBRID0EHWCI" xlink:type="simple">vd</abbrev>) opens at tip of peak. Peak (<abbrev xmlns:xlink="http://www.w3.org/1999/xlink" xlink:title="peak; in whose extremity deferens opens" id="ABBRID0ELWCI" xlink:type="simple">pk</abbrev>) cylindrical shaped and located at lateral side of penis glans (Fig. <xref ref-type="fig" rid="F9">9B</xref>). Penial gland with conical papilla (<abbrev xmlns:xlink="http://www.w3.org/1999/xlink" xlink:title="papilla" id="ABBRID0ETWCI" xlink:type="simple">pa</abbrev>). Penial tubules with 11 long tubules (<abbrev xmlns:xlink="http://www.w3.org/1999/xlink" xlink:title="long tubule" id="ABBRID0EXWCI" xlink:type="simple">lt</abbrev>) (Fig. <xref ref-type="fig" rid="F9">9C</xref>).</p><p>Bursa copulatrix duct (<abbrev xmlns:xlink="http://www.w3.org/1999/xlink" xlink:title="duct of bursa copulatrix" id="ABBRID0EBXCI" xlink:type="simple">db</abbrev>) bottle shaped, slightly enlarged cylindrical near genital pore and tapering to short and narrow near bursa copulatrix; looks similar to a bottle with neck positioned off-centre to one side. Bursa copulatrix (<abbrev xmlns:xlink="http://www.w3.org/1999/xlink" xlink:title="bursa copulatrix" id="ABBRID0EFXCI" xlink:type="simple">bc</abbrev>) almost oval shaped and connected to bursa copulatrix duct. Oviduct (<abbrev xmlns:xlink="http://www.w3.org/1999/xlink" xlink:title="oviduct" id="ABBRID0EJXCI" xlink:type="simple">ov</abbrev>) and albumen gland (<abbrev xmlns:xlink="http://www.w3.org/1999/xlink" xlink:title="albumen gland" id="ABBRID0ENXCI" xlink:type="simple">ag</abbrev>) enlarged, soft lobulated, and tufted; oviduct opened at female genital pore (<abbrev xmlns:xlink="http://www.w3.org/1999/xlink" xlink:title="female genital pore" id="ABBRID0ERXCI" xlink:type="simple">fg</abbrev>). Distal (<abbrev xmlns:xlink="http://www.w3.org/1999/xlink" xlink:title="distal posterior deferens" id="ABBRID0EVXCI" xlink:type="simple">dd</abbrev>) and proximal (<abbrev xmlns:xlink="http://www.w3.org/1999/xlink" xlink:title="proximal posterior deferens" id="ABBRID0EZXCI" xlink:type="simple">pd</abbrev>) posterior deferens inserted into somewhat oval-shaped prostate gland (<abbrev xmlns:xlink="http://www.w3.org/1999/xlink" xlink:title="prostate gland" id="ABBRID0E4XCI" xlink:type="simple">pr</abbrev>). Middle deferens (<abbrev xmlns:xlink="http://www.w3.org/1999/xlink" xlink:title="middle deferens" id="ABBRID0EBYCI" xlink:type="simple">md</abbrev>) penetrates into thick muscular right hyponotum then emerges near male genital pore (<abbrev xmlns:xlink="http://www.w3.org/1999/xlink" xlink:title="male genital pore" id="ABBRID0EFYCI" xlink:type="simple">mg</abbrev>) before inserting into penis. Canalis junctor (<abbrev xmlns:xlink="http://www.w3.org/1999/xlink" xlink:title="canalis junctor" id="ABBRID0EJYCI" xlink:type="simple">cj</abbrev>) penetrates at nearly proximal of bursa copulatrix duct (near female genital pore). Fertilisation complex (<abbrev xmlns:xlink="http://www.w3.org/1999/xlink" xlink:title="fertilisation complex" id="ABBRID0ENYCI" xlink:type="simple">fc</abbrev>) short and small tube; seminal vesicle (<abbrev xmlns:xlink="http://www.w3.org/1999/xlink" xlink:title="seminal vesicle" id="ABBRID0ERYCI" xlink:type="simple">sv</abbrev>) thin and curly, and attached to albumen gland with thin connective tissue. Spermioduct (<abbrev xmlns:xlink="http://www.w3.org/1999/xlink" xlink:title="spermioduct" id="ABBRID0EVYCI" xlink:type="simple">sd</abbrev>) thin, unconvoluted, and contracts into numerous globular hermaphroditic gland subunits. Hermaphroditic gland (<abbrev xmlns:xlink="http://www.w3.org/1999/xlink" xlink:title="hermaphroditic gland" id="ABBRID0EZYCI" xlink:type="simple">hg</abbrev>) consists of many large subunits (Figs <xref ref-type="fig" rid="F3">3D</xref>, <xref ref-type="fig" rid="F9">9D</xref>).</p><p><bold><italic>Radula</italic></bold>. Teeth arranged in nearly straight rows, each row containing 57 teeth with half row formula 1–28. Central teeth very small and unicuspid. Lateral and marginal teeth not differentiated, monocuspid, large triangular shaped, and with slightly pointed cusp. From inner to outer, lateromarginal teeth gradually narrower, smaller, and rather pointed cusp, and outermost teeth relatively small (Fig. <xref ref-type="fig" rid="F7">7C</xref>).</p></tp:treatment-sec><tp:treatment-sec sec-type="etymology" id="SECID0EVZCI"><title>Etymology.</title><p>The specific name <italic><tp:taxon-name><tp:taxon-name-part taxon-name-part-type="genus" reg="Valiguna"/><tp:taxon-name-part taxon-name-part-type="species" reg="crispa">crispa</tp:taxon-name-part></tp:taxon-name></italic> is from the Latin word <italic>crispus</italic> meaning wavy or curly, which refers to the structure found on the penis surface of this species.</p></tp:treatment-sec><tp:treatment-sec sec-type="distribution" id="SECID0EH1CI"><title>Distribution.</title><p><italic><tp:taxon-name><tp:taxon-name-part taxon-name-part-type="genus" reg="Valiguna">Valiguna</tp:taxon-name-part><tp:taxon-name-part taxon-name-part-type="species" reg="crispa">crispa</tp:taxon-name-part></tp:taxon-name></italic> sp. nov. is known only from the type locality, a limestone outcrop with low vegetation in southern Thailand (Fig. <xref ref-type="fig" rid="F1">1</xref>).</p></tp:treatment-sec><tp:treatment-sec sec-type="Comparative diagnosis" id="SECID0E31CI"><title>Comparative diagnosis.</title><p><italic><tp:taxon-name><tp:taxon-name-part taxon-name-part-type="genus" reg="Valiguna">Valiguna</tp:taxon-name-part><tp:taxon-name-part taxon-name-part-type="species" reg="crispa">crispa</tp:taxon-name-part></tp:taxon-name></italic> sp. nov. differs from <italic><tp:taxon-name><tp:taxon-name-part taxon-name-part-type="genus" reg="Valiguna">V.</tp:taxon-name-part><tp:taxon-name-part taxon-name-part-type="species" reg="siamensis">siamensis</tp:taxon-name-part></tp:taxon-name></italic> by having a wavy-like structure on penis glans, and with 11 tubules of equal length without any bifurcation, whereas <italic><tp:taxon-name><tp:taxon-name-part taxon-name-part-type="genus" reg="Valiguna">V.</tp:taxon-name-part><tp:taxon-name-part taxon-name-part-type="species" reg="siamensis">siamensis</tp:taxon-name-part></tp:taxon-name></italic> possesses a cylindrical-shaped honeycomb structure at the tip of penis glans, along with 21–31 penial tubules of varying lengths (two short and 19–29 long), and two bifurcation penial tubules (Table <xref ref-type="table" rid="T4">4</xref>).</p><p>This new species can also be distinguished from <italic><tp:taxon-name><tp:taxon-name-part taxon-name-part-type="genus" reg="Valiguna">V.</tp:taxon-name-part><tp:taxon-name-part taxon-name-part-type="species" reg="flava">flava</tp:taxon-name-part></tp:taxon-name></italic> by having wavy structure on penis glans, and with 11 tubules of equal length without any bifurcation. In comparison, <italic><tp:taxon-name><tp:taxon-name-part taxon-name-part-type="genus" reg="Valiguna">V.</tp:taxon-name-part><tp:taxon-name-part taxon-name-part-type="species" reg="flava">flava</tp:taxon-name-part></tp:taxon-name></italic> presents a surrounding structure at base of penis glans, resembling annular ring, and glans has dentate and serrate formations that envelop the dorsal side of the glans curvature. Additionally, <italic><tp:taxon-name><tp:taxon-name-part taxon-name-part-type="genus" reg="Valiguna">V.</tp:taxon-name-part><tp:taxon-name-part taxon-name-part-type="species" reg="flava">flava</tp:taxon-name-part></tp:taxon-name></italic> possesses approximately 15 short penial tubules (Table <xref ref-type="table" rid="T4">4</xref>; <xref ref-type="bibr" rid="B21">Gomes et al. 2008</xref>).</p></tp:treatment-sec><tp:treatment-sec sec-type="remarks" id="SECID0ES4CI"><title>Remarks.</title><p>Generally, <italic><tp:taxon-name><tp:taxon-name-part taxon-name-part-type="genus" reg="Valiguna">V.</tp:taxon-name-part><tp:taxon-name-part taxon-name-part-type="species" reg="crispa">crispa</tp:taxon-name-part></tp:taxon-name></italic> sp. nov. has <abbrev xmlns:xlink="http://www.w3.org/1999/xlink" xlink:title="anus" id="ABBRID0ED5CI" xlink:type="simple">an</abbrev> external morphology very similar to the other congeners, except that this new species tended to have a weaker or indistinct median dorsal line.</p></tp:treatment-sec><tp:treatment-sec><!--Section generated to contain objects referenced in tp:taxon-treatment.--><fig id="F2" position="float" orientation="portrait"><object-id xmlns:xlink="http://www.w3.org/1999/xlink" content-type="doi" xlink:type="simple">10.3897/zookeys.1212.126624.figure2</object-id><object-id xmlns:xlink="http://www.w3.org/1999/xlink" content-type="arpha" xlink:type="simple">503F5724-29E6-5BF6-8060-ABCB919E7788</object-id><label>Figure 2.</label><caption><p>Phylogenetic tree showing the relationships among species of <italic><tp:taxon-name><tp:taxon-name-part taxon-name-part-type="genus" reg="Valiguna">Valiguna</tp:taxon-name-part></tp:taxon-name></italic> based on the COI gene sequences. Numbers by the nodes are the ML BS (left) and BI PP (right) values. Note, SH-aLRT ≥ 80%, aBayes ≥ 0.95, BS ≥ 95%, and PP ≥ 0.95 for each node were determined to be well supported. (*) indicates the holotype and (**) indicates the topotype.</p></caption><graphic xmlns:xlink="http://www.w3.org/1999/xlink" xlink:href="zookeys-1212-079_article-126624__-g002.jpg" position="float" orientation="portrait" xlink:type="simple" id="oo_1133678.jpg"><uri content-type="original_file" xlink:type="simple">https://binary.pensoft.net/fig/1133678</uri></graphic></fig><fig id="F3" position="float" orientation="portrait"><object-id xmlns:xlink="http://www.w3.org/1999/xlink" content-type="doi" xlink:type="simple">10.3897/zookeys.1212.126624.figure3</object-id><object-id xmlns:xlink="http://www.w3.org/1999/xlink" content-type="arpha" xlink:type="simple">7B12DC18-193B-551B-B94F-8F18B842DDCD</object-id><label>Figure 3.</label><caption><p><bold>A</bold> schematic drawing showing <abbrev xmlns:xlink="http://www.w3.org/1999/xlink" xlink:title="anus" id="ABBRID0E4LBG" xlink:type="simple">an</abbrev> arrangement of the reproductive system of <italic><tp:taxon-name><tp:taxon-name-part taxon-name-part-type="genus" reg="Valiguna">Valiguna</tp:taxon-name-part></tp:taxon-name></italic><bold>B–D</bold> female reproductive system of <bold>B</bold><italic><tp:taxon-name><tp:taxon-name-part taxon-name-part-type="genus" reg="Valiguna">V.</tp:taxon-name-part><tp:taxon-name-part taxon-name-part-type="species" reg="siamensis">siamensis</tp:taxon-name-part></tp:taxon-name></italic>, specimen <named-content xmlns:xlink="http://www.w3.org/1999/xlink" content-type="dwc:institutional_code" xlink:title="Chulalongkorn University Museum of Zoology" xlink:href="http://grbio.org/institution/chulalongkorn-university-museum-natural-history" xlink:type="simple">CUMZ</named-content> 16054 from Chanthaburi <bold>C</bold><italic><tp:taxon-name><tp:taxon-name-part taxon-name-part-type="genus" reg="Valiguna">V.</tp:taxon-name-part><tp:taxon-name-part taxon-name-part-type="species" reg="semicerina">semicerina</tp:taxon-name-part></tp:taxon-name></italic> sp. nov., holotype <named-content xmlns:xlink="http://www.w3.org/1999/xlink" content-type="dwc:institutional_code" xlink:title="Chulalongkorn University Museum of Zoology" xlink:href="http://grbio.org/institution/chulalongkorn-university-museum-natural-history" xlink:type="simple">CUMZ</named-content> 16087 from type locality, and <bold>D</bold><italic><tp:taxon-name><tp:taxon-name-part taxon-name-part-type="genus" reg="Valiguna">V.</tp:taxon-name-part><tp:taxon-name-part taxon-name-part-type="species" reg="crispa">crispa</tp:taxon-name-part></tp:taxon-name></italic> sp. nov., holotype <named-content xmlns:xlink="http://www.w3.org/1999/xlink" content-type="dwc:institutional_code" xlink:title="Chulalongkorn University Museum of Zoology" xlink:href="http://grbio.org/institution/chulalongkorn-university-museum-natural-history" xlink:type="simple">CUMZ</named-content> 16094 from type locality.</p></caption><graphic xmlns:xlink="http://www.w3.org/1999/xlink" xlink:href="zookeys-1212-079_article-126624__-g003.jpg" position="float" orientation="portrait" xlink:type="simple" id="oo_1133679.jpg"><uri content-type="original_file" xlink:type="simple">https://binary.pensoft.net/fig/1133679</uri></graphic></fig><fig id="F4" position="float" orientation="portrait"><object-id xmlns:xlink="http://www.w3.org/1999/xlink" content-type="doi" xlink:type="simple">10.3897/zookeys.1212.126624.figure4</object-id><object-id xmlns:xlink="http://www.w3.org/1999/xlink" content-type="arpha" xlink:type="simple">2E95FE05-1E67-5352-B5CE-4547F8CF3EF4</object-id><label>Figure 4.</label><caption><p>Living slugs <bold>A</bold><italic><tp:taxon-name><tp:taxon-name-part taxon-name-part-type="genus" reg="Valiguna">Valiguna</tp:taxon-name-part><tp:taxon-name-part taxon-name-part-type="species" reg="siamensis">siamensis</tp:taxon-name-part></tp:taxon-name></italic>, specimen <named-content xmlns:xlink="http://www.w3.org/1999/xlink" content-type="dwc:institutional_code" xlink:title="Chulalongkorn University Museum of Zoology" xlink:href="http://grbio.org/institution/chulalongkorn-university-museum-natural-history" xlink:type="simple">CUMZ</named-content> 16038 from Khon Kaen (length ~ 60 mm) <bold>B</bold><italic><tp:taxon-name><tp:taxon-name-part taxon-name-part-type="genus" reg="Valiguna">V.</tp:taxon-name-part><tp:taxon-name-part taxon-name-part-type="species" reg="semicerina">semicerina</tp:taxon-name-part></tp:taxon-name></italic> sp. nov., holotype <named-content xmlns:xlink="http://www.w3.org/1999/xlink" content-type="dwc:institutional_code" xlink:title="Chulalongkorn University Museum of Zoology" xlink:href="http://grbio.org/institution/chulalongkorn-university-museum-natural-history" xlink:type="simple">CUMZ</named-content> 16087 from type locality (length ~ 34 mm), and <bold>C</bold><italic><tp:taxon-name><tp:taxon-name-part taxon-name-part-type="genus" reg="Valiguna">V.</tp:taxon-name-part><tp:taxon-name-part taxon-name-part-type="species" reg="crispa">crispa</tp:taxon-name-part></tp:taxon-name></italic> sp. nov., holotype <named-content xmlns:xlink="http://www.w3.org/1999/xlink" content-type="dwc:institutional_code" xlink:title="Chulalongkorn University Museum of Zoology" xlink:href="http://grbio.org/institution/chulalongkorn-university-museum-natural-history" xlink:type="simple">CUMZ</named-content> 16094 from type locality (length ~ 28 mm). Dorsal view (left) and ventral view (right).</p></caption><graphic xmlns:xlink="http://www.w3.org/1999/xlink" xlink:href="zookeys-1212-079_article-126624__-g004.jpg" position="float" orientation="portrait" xlink:type="simple" id="oo_1133680.jpg"><uri content-type="original_file" xlink:type="simple">https://binary.pensoft.net/fig/1133680</uri></graphic></fig><fig id="F7" position="float" orientation="portrait"><object-id xmlns:xlink="http://www.w3.org/1999/xlink" content-type="doi" xlink:type="simple">10.3897/zookeys.1212.126624.figure7</object-id><object-id xmlns:xlink="http://www.w3.org/1999/xlink" content-type="arpha" xlink:type="simple">3D485343-F6AF-5E4C-91BD-5C9D3887D541</object-id><label>Figure 7.</label><caption><p><abbrev xmlns:xlink="http://www.w3.org/1999/xlink" xlink:title="scanning electron microscopy" id="ABBRID0ETJBI" xlink:type="simple">SEM</abbrev> images of radula <bold>A</bold><italic><tp:taxon-name><tp:taxon-name-part taxon-name-part-type="genus" reg="Valiguna">Valiguna</tp:taxon-name-part><tp:taxon-name-part taxon-name-part-type="species" reg="siamensis">siamensis</tp:taxon-name-part></tp:taxon-name></italic>, specimen <named-content xmlns:xlink="http://www.w3.org/1999/xlink" content-type="dwc:institutional_code" xlink:title="Chulalongkorn University Museum of Zoology" xlink:href="http://grbio.org/institution/chulalongkorn-university-museum-natural-history" xlink:type="simple">CUMZ</named-content> 16054 from Chanthaburi <bold>B</bold><italic><tp:taxon-name><tp:taxon-name-part taxon-name-part-type="genus" reg="Valiguna">V.</tp:taxon-name-part><tp:taxon-name-part taxon-name-part-type="species" reg="semicerina">semicerina</tp:taxon-name-part></tp:taxon-name></italic> sp. nov., holotype <named-content xmlns:xlink="http://www.w3.org/1999/xlink" content-type="dwc:institutional_code" xlink:title="Chulalongkorn University Museum of Zoology" xlink:href="http://grbio.org/institution/chulalongkorn-university-museum-natural-history" xlink:type="simple">CUMZ</named-content> 16087 from type locality, and <bold>C</bold><italic><tp:taxon-name><tp:taxon-name-part taxon-name-part-type="genus" reg="Valiguna">V.</tp:taxon-name-part><tp:taxon-name-part taxon-name-part-type="species" reg="crispa">crispa</tp:taxon-name-part></tp:taxon-name></italic> sp. nov., holotype <named-content xmlns:xlink="http://www.w3.org/1999/xlink" content-type="dwc:institutional_code" xlink:title="Chulalongkorn University Museum of Zoology" xlink:href="http://grbio.org/institution/chulalongkorn-university-museum-natural-history" xlink:type="simple">CUMZ</named-content> 16094 from type locality. Central tooth indicated by ‘C’.</p></caption><graphic xmlns:xlink="http://www.w3.org/1999/xlink" xlink:href="zookeys-1212-079_article-126624__-g007.jpg" position="float" orientation="portrait" xlink:type="simple" id="oo_1133683.jpg"><uri content-type="original_file" xlink:type="simple">https://binary.pensoft.net/fig/1133683</uri></graphic></fig><fig id="F9" position="float" orientation="portrait"><object-id xmlns:xlink="http://www.w3.org/1999/xlink" content-type="doi" xlink:type="simple">10.3897/zookeys.1212.126624.figure9</object-id><object-id xmlns:xlink="http://www.w3.org/1999/xlink" content-type="arpha" xlink:type="simple">FB4727F5-BF89-5066-9F5E-C637B710063E</object-id><label>Figure 9.</label><caption><p><italic><tp:taxon-name><tp:taxon-name-part taxon-name-part-type="genus" reg="Valiguna">Valiguna</tp:taxon-name-part><tp:taxon-name-part taxon-name-part-type="species" reg="crispa">crispa</tp:taxon-name-part></tp:taxon-name></italic> sp. nov., holotype <named-content xmlns:xlink="http://www.w3.org/1999/xlink" content-type="dwc:institutional_code" xlink:title="Chulalongkorn University Museum of Zoology" xlink:href="http://grbio.org/institution/chulalongkorn-university-museum-natural-history" xlink:type="simple">CUMZ</named-content> 16094 from type locality <bold>A</bold> dorsal and ventral views <bold>B</bold> penis <bold>C</bold> penial gland and penial tubules, and <bold>D</bold> dorsal and ventral view of female genitalia.</p></caption><graphic xmlns:xlink="http://www.w3.org/1999/xlink" xlink:href="zookeys-1212-079_article-126624__-g009.jpg" position="float" orientation="portrait" xlink:type="simple" id="oo_1133685.jpg"><uri content-type="original_file" xlink:type="simple">https://binary.pensoft.net/fig/1133685</uri></graphic></fig><fig id="F1" position="float" orientation="portrait"><object-id xmlns:xlink="http://www.w3.org/1999/xlink" content-type="doi" xlink:type="simple">10.3897/zookeys.1212.126624.figure1</object-id><object-id xmlns:xlink="http://www.w3.org/1999/xlink" content-type="arpha" xlink:type="simple">2A37CC09-F084-5BC9-BB63-96DBA631545F</object-id><label>Figure 1.</label><caption><p>Geographic distribution of <italic><tp:taxon-name><tp:taxon-name-part taxon-name-part-type="genus" reg="Valiguna">Valiguna</tp:taxon-name-part><tp:taxon-name-part taxon-name-part-type="species" reg="siamensis">siamensis</tp:taxon-name-part></tp:taxon-name></italic>, <italic><tp:taxon-name><tp:taxon-name-part taxon-name-part-type="genus" reg="Valiguna">V.</tp:taxon-name-part><tp:taxon-name-part taxon-name-part-type="species" reg="semicerina">semicerina</tp:taxon-name-part></tp:taxon-name></italic> sp. nov., and <italic><tp:taxon-name><tp:taxon-name-part taxon-name-part-type="genus" reg="Valiguna">V.</tp:taxon-name-part><tp:taxon-name-part taxon-name-part-type="species" reg="crispa">crispa</tp:taxon-name-part></tp:taxon-name></italic> sp. nov. based on the specimens examined herein.</p></caption><graphic xmlns:xlink="http://www.w3.org/1999/xlink" xlink:href="zookeys-1212-079_article-126624__-g001.jpg" position="float" orientation="portrait" xlink:type="simple" id="oo_1133677.jpg"><uri content-type="original_file" xlink:type="simple">https://binary.pensoft.net/fig/1133677</uri></graphic></fig><table-wrap id="T4" position="float" orientation="portrait"><label>Table 4.</label><caption><p>External and internal morphology of <italic><tp:taxon-name><tp:taxon-name-part taxon-name-part-type="genus" reg="Valiguna">Valiguna</tp:taxon-name-part></tp:taxon-name></italic> species. Superscript number indicates the reference: <sup>1</sup><xref ref-type="bibr" rid="B21">Gomes et al. (2008)</xref>.</p></caption><table id="TID0EIWCI" rules="all"><tbody><tr><th rowspan="1" colspan="1">Characters</th><th rowspan="1" colspan="1">
                      <italic>
                        <tp:taxon-name><tp:taxon-name-part taxon-name-part-type="genus" reg="Valiguna">Valiguna</tp:taxon-name-part><tp:taxon-name-part taxon-name-part-type="species" reg="flava">flava</tp:taxon-name-part></tp:taxon-name>
                      </italic>
                      <sup>1</sup>
                    </th><th rowspan="1" colspan="1">
                      <italic>
                        <tp:taxon-name><tp:taxon-name-part taxon-name-part-type="genus" reg="Valiguna">Valiguna</tp:taxon-name-part><tp:taxon-name-part taxon-name-part-type="species" reg="siamensis">siamensis</tp:taxon-name-part></tp:taxon-name>
                      </italic>
                    </th><th rowspan="1" colspan="1"><italic><tp:taxon-name><tp:taxon-name-part taxon-name-part-type="genus" reg="Valiguna">Valiguna</tp:taxon-name-part><tp:taxon-name-part taxon-name-part-type="species" reg="semicerina">semicerina</tp:taxon-name-part></tp:taxon-name></italic> sp. nov.</th><th rowspan="1" colspan="1"><italic><tp:taxon-name><tp:taxon-name-part taxon-name-part-type="genus" reg="Valiguna">Valiguna</tp:taxon-name-part><tp:taxon-name-part taxon-name-part-type="species" reg="crispa">crispa</tp:taxon-name-part></tp:taxon-name></italic> sp. nov.</th></tr><tr><td rowspan="1" colspan="1">
                      <bold>Notum colour</bold>
                    </td><td rowspan="1" colspan="1">Pale yellowish brown to dark reddish brown with scattered wide blackish spots</td><td rowspan="1" colspan="1">Pale to dark brown with very tiny blackish spots scattered all around</td><td rowspan="1" colspan="1">Pale to dark brown with scattered tiny blackish spots</td><td rowspan="1" colspan="1">Dark brown with randomly scattered distinct, small, pale yellow and blackish spots all around</td></tr><tr><td rowspan="1" colspan="1">
                      <bold>Hyponotum colour</bold>
                    </td><td rowspan="1" colspan="1">Paler pale yellowish brown to dark reddish brown, without spots or only few tiny blackish spots</td><td rowspan="1" colspan="1">Beige to pale brown with many tiny pale blackish spots</td><td rowspan="1" colspan="1">White to pale beige or pale brown, without blackish spots or with many tiny spots</td><td rowspan="1" colspan="1">Beige with many tiny scattered blackish spots</td></tr><tr><td rowspan="1" colspan="1">
                      <bold>Teeth formula</bold>
                    </td><td rowspan="1" colspan="1">c/1+l46–47/2</td><td rowspan="1" colspan="1">c/1+l49/2</td><td rowspan="1" colspan="1">c/1+l31–35/2</td><td rowspan="1" colspan="1">c/1+l28/2</td></tr><tr><td rowspan="1" colspan="1">
                      <bold>Penial tubules</bold>
                    </td><td rowspan="1" colspan="1">15 short tubules</td><td rowspan="1" colspan="1">21–31 tubules: two short and 19–29 long (some are bifurcated)</td><td rowspan="1" colspan="1">18–22 tubules: four short, six intermediate, and 8–12 long (some long tubules are bifurcated)</td><td rowspan="1" colspan="1">11 long tubules</td></tr><tr><td rowspan="1" colspan="1">
                      <bold>Penis glans</bold>
                    </td><td rowspan="1" colspan="1">Cylindrical structure covered by dentate and serrate formations on dorsum of convex side</td><td rowspan="1" colspan="1">Short cylindrical with honeycomb structure at distal most end of glans</td><td rowspan="1" colspan="1">Elongated conical with honeycomb structure on one side and smooth surface on the opposite side</td><td rowspan="1" colspan="1">Short conical with wave-like structure</td></tr><tr><td rowspan="1" colspan="1">
                      <bold>Canalis junctor</bold>
                    </td><td rowspan="1" colspan="1">Penetrates bursa copulatrix duct near to the middle of the duct’s total length</td><td rowspan="1" colspan="1">Penetrates in bursa copulatrix duct near to the middle of the duct’s total length</td><td rowspan="1" colspan="1">Penetrates in bursa copulatrix duct near to the middle of the duct’s total length</td><td rowspan="1" colspan="1">Penetrates in bursa copulatrix duct near to the proximal end of the duct</td></tr><tr><td rowspan="1" colspan="1">
                      <bold>Bursa copulatrix</bold>
                    </td><td rowspan="1" colspan="1">Almost circular and concave in the middle</td><td rowspan="1" colspan="1">Almost circular</td><td rowspan="1" colspan="1">Almost circular</td><td rowspan="1" colspan="1">Almost oval</td></tr><tr><td rowspan="1" colspan="1">
                      <bold>Bursa copulatrix duct</bold>
                    </td><td rowspan="1" colspan="1">Cylindrical shaped</td><td rowspan="1" colspan="1">Pyriform and expanding at middle region</td><td rowspan="1" colspan="1">Short and narrow bottle-shaped duct near basal part of bursa copulatrix; looks similar to a bottle with neck positioned in the centre.</td><td rowspan="1" colspan="1">Short and narrow bottle-shaped duct near basal part of bursa copulatrix; looks similar to a bottle with neck positioned off-centre to one side.</td></tr></tbody></table></table-wrap></tp:treatment-sec><ref-list><ref id="B21"><mixed-citation xmlns:xlink="http://www.w3.org/1999/xlink" xlink:type="simple"><person-group><name name-style="western"><surname>Gomes</surname><given-names>SR</given-names></name><name name-style="western"><surname>Picanço</surname><given-names>J</given-names></name><name name-style="western"><surname>Schilthuizen</surname><given-names>M</given-names></name><name name-style="western"><surname>Thomé</surname><given-names>J</given-names></name></person-group> (<year>2008</year>) <article-title><italic><tp:taxon-name><tp:taxon-name-part taxon-name-part-type="genus">Valiguna</tp:taxon-name-part><tp:taxon-name-part taxon-name-part-type="species">flava</tp:taxon-name-part></tp:taxon-name></italic> (Heynemann, 1885) from Indonesia and Malaysia: Redescription and comparison with <italic><tp:taxon-name><tp:taxon-name-part taxon-name-part-type="genus">Valiguna</tp:taxon-name-part><tp:taxon-name-part taxon-name-part-type="species">siamensis</tp:taxon-name-part></tp:taxon-name></italic> (Martens, 1867) (<tp:taxon-name><tp:taxon-name-part taxon-name-part-type="class">Gastropoda</tp:taxon-name-part></tp:taxon-name>: <tp:taxon-name><tp:taxon-name-part taxon-name-part-type="order">Soleolifera</tp:taxon-name-part></tp:taxon-name>: <tp:taxon-name><tp:taxon-name-part taxon-name-part-type="family">Veronicellidae</tp:taxon-name-part></tp:taxon-name>).</article-title><source>Veliger</source><volume>50</volume>: <fpage>163</fpage>–<lpage>170</lpage>.</mixed-citation></ref></ref-list></tp:taxon-treatment>
